# Supplementary material for: Gut Microbiota Signatures and Potential Mediators in the Trajectory of Age-related Macular Degeneration: A Phased Atlas by Genetic Inference
Source: Int J Med Sci. 2026 Feb 4;23(3):950–62. doi: 10.7150/ijms.119158 (PMC12964563; doi:10.7150/ijms.119158)
Supplement: Supplementary file 1 — Supplementary tables. [file ijmsv23p0950s1.xlsx]

## Sheet: Supplementary Table 1
Supplementary Table 1. Significant results of TSMR with IVW estimates of causal impacts of GM taxa on AMD trajectory
GM taxa as Exposure	nsnp	Inverse variance weighted				MR Egger				Weighted median				Weighted mode				F	R2	Heterogeneity test (Inverse variance weighted)			Pleiotropy test (MR Egger)			Steiger directionality		Outliers
		Beta	SE	P value	Estimate	Beta	SE	P value	Estimate	Beta	SE	P value	Estimate	Beta	SE	P value	Estimate			Q	Q df	Q P value	Egger intercept	SE	P value	Correct causal direction	Steiger P value	outliers	Global test p value
Macular degeneration (senile) of retina
k__Bacteria.p__Bacteroidetes	13	-0.363707	0.13794	0.00837141	0.695 (0.530-0.911)	-0.476729	0.5336	0.39076	0.621 (0.218-1.767)	-0.307162	0.189631	0.105277	0.736 (0.507-1.067)	-0.276205	0.291862	0.362634	0.759 (0.428-1.344)	22.3056	0.0373744	12.0118	12	0.444735	0.0125336	0.0569835	0.829937	TRUE	3.4744e-61	NA	0.497
k__Bacteria.p__Bacteroidetes.c__Bacteroidia	13	-0.363593	0.137893	0.00836992	0.695 (0.531-0.911)	-0.476099	0.5329	0.390765	0.621 (0.219-1.765)	-0.306674	0.189557	0.105695	0.736 (0.508-1.067)	-0.27578	0.292124	0.363764	0.759 (0.428-1.346)	22.3186	0.0373962	12.0115	12	0.44476	0.0124815	0.0569278	0.83047	TRUE	3.19288e-61	NA	0.497
k__Bacteria.p__Bacteroidetes.c__Bacteroidia.o__Bacteroidales	13	-0.363525	0.137891	0.00838097	0.695 (0.531-0.911)	-0.475346	0.533051	0.391618	0.622 (0.219-1.767)	-0.306538	0.189552	0.105842	0.736 (0.508-1.067)	-0.276016	0.292322	0.363683	0.759 (0.428-1.346)	22.3196	0.0373978	12.0138	12	0.444571	0.0124056	0.0569449	0.831533	TRUE	3.17346e-61	NA	0.497
k__Bacteria.p__Bacteroidetes.c__Bacteroidia.o__Bacteroidales.f__Bacteroidaceae.g__Bacteroides.s__Bacteroides_eggerthii	7	-0.285833	0.116041	0.0137705	0.751 (0.599-0.943)	-0.270505	0.388394	0.517176	0.763 (0.356-1.634)	-0.21319	0.151286	0.158782	0.808 (0.601-1.087)	-0.195032	0.239848	0.447191	0.823 (0.514-1.317)	21.1135	0.0190526	5.27704	6	0.508803	-0.00253803	0.061208	0.96853	TRUE	1.62985e-31	NA	0.556
k__Bacteria.p__Actinobacteria.c__Actinobacteria.o__Coriobacteriales	9	0.538047	0.167621	0.00132775	1.713 (1.233- 2.379)	1.38126	0.846783	0.146872	3.980 (0.757-20.925)	0.653401	0.224232	0.00356882	1.922 (1.239- 2.983)	0.792971	0.358682	0.0580095	2.210 (1.094- 4.464)	22.8756	0.0265319	5.69141	8	0.681754	-0.0893489	0.0879519	0.343504	TRUE	2.04601e-43	NA	0.709
k__Bacteria.p__Actinobacteria.c__Actinobacteria.o__Coriobacteriales.f__Coriobacteriaceae	9	0.538126	0.16763	0.00132638	1.713 (1.233- 2.379)	1.38167	0.846479	0.146646	3.982 (0.758-20.921)	0.653466	0.224218	0.00356346	1.922 (1.239- 2.983)	0.79285	0.358313	0.0578339	2.210 (1.095- 4.460)	22.8731	0.026529	5.6895	8	0.681966	-0.0893806	0.0879156	0.343158	TRUE	2.06894e-43	NA	0.709
k__Bacteria.p__Actinobacteria.c__Actinobacteria.o__Bifidobacteriales.f__Bifidobacteriaceae.g__Bifidobacterium.s__Bifidobacterium_adolescentis	11	0.30976	0.13337	0.0202029	1.363 (1.050-1.770)	0.433239	0.508569	0.416373	1.542 (0.569-4.179)	0.299716	0.175068	0.0868975	1.349 (0.958-1.902)	0.303443	0.251723	0.255774	1.355 (0.827-2.218)	24.7149	0.0350124	2.97363	10	0.982038	-0.0140959	0.0560245	0.806999	TRUE	1.41648e-58	NA	0.981
k__Bacteria.p__Firmicutes.c__Negativicutes.o__Selenomonadales.f__Veillonellaceae.g__Dialister	5	0.328972	0.151996	0.0304376	1.390 (1.032- 1.872)	1.07227	0.909824	0.323544	2.922 (0.491-17.384)	0.324127	0.199805	0.104757	1.383 (0.935- 2.046)	0.308478	0.246135	0.278361	1.361 (0.840- 2.205)	21.9183	0.0141258	1.11404	4	0.892038	-0.114634	0.138344	0.468088	TRUE	5.48345e-24	NA	0.91
k__Bacteria.p__Firmicutes.c__Clostridia.o__Clostridiales.f__Ruminococcaceae.g__Ruminococcaceae_noname	7	0.255903	0.0859299	0.00290094	1.292 (1.091-1.529)	0.348151	0.343529	0.357346	1.416 (0.722-2.777)	0.237155	0.112083	0.0343538	1.268 (1.018-1.579)	0.271689	0.159444	0.139273	1.312 (0.960-1.794)	22.3615	0.0201752	3.39937	6	0.757307	-0.0202552	0.073032	0.792615	TRUE	2.78866e-33	rs12621499, rs4239490	0.802
k__Bacteria.p__Firmicutes.c__Clostridia.o__Clostridiales.f__Ruminococcaceae.g__Ruminococcaceae_noname.s__Ruminococcaceae_bacterium_D16	6	0.265243	0.0923527	0.00407797	1.304 (1.088-1.562)	0.324213	0.367424	0.427401	1.383 (0.673-2.842)	0.280973	0.121545	0.0207951	1.324 (1.044-1.681)	0.320857	0.168014	0.114429	1.378 (0.992-1.916)	22.5257	0.0174196	3.33441	5	0.648577	-0.0135458	0.0816903	0.876343	TRUE	8.08809e-29	rs12621499, rs4239490	0.691
k__Bacteria.p__Firmicutes.c__Clostridia.o__Clostridiales.f__Lachnospiraceae.g__Dorea.s__Dorea_longicatena	10	0.427342	0.14861	0.00403263	1.533 (1.146-2.052)	0.514192	0.729585	0.500951	1.672 (0.400-6.988)	0.370646	0.202767	0.0675579	1.449 (0.974-2.156)	0.398647	0.328392	0.255665	1.490 (0.783-2.836)	21.2205	0.0273554	7.98098	9	0.536064	-0.00843951	0.0694097	0.906223	TRUE	9.45168e-45	NA	0.598
k__Bacteria.p__Firmicutes.c__Clostridia.o__Clostridiales.f__Lachnospiraceae.g__Lachnospiraceae_noname.s__Lachnospiraceae_bacterium_7_1_58FAA	11	0.301712	0.14773	0.0411189	1.352 (1.012- 1.806)	0.721587	0.981763	0.481057	2.058 (0.300-14.095)	0.292512	0.211245	0.166143	1.340 (0.886- 2.027)	0.240525	0.380969	0.541973	1.272 (0.603- 2.684)	23.4588	0.0332543	14.8184	10	0.138826	-0.0443566	0.101805	0.673316	TRUE	2.66862e-54	NA	0.157
Early AMD
k__Bacteria.p__Firmicutes.c__Clostridia.o__Clostridiales.f__Ruminococcaceae.g__Subdoligranulum.s__Subdoligranulum_unclassified	13	-0.129217	0.0554146	0.0197103	0.879 (0.788-0.980)	-0.0263665	0.313402	0.934465	0.974 (0.527-1.800)	-0.136121	0.0808747	0.0923542	0.873 (0.745-1.023)	-0.205496	0.107593	0.0803287	0.814 (0.659-1.005)	21.3929	0.0358501	18.3305	12	0.106018	-0.00983183	0.0291765	0.742476	TRUE	7.92011e-51	rs1850270	0.145
k__Bacteria.p__Bacteroidetes.c__Bacteroidia.o__Bacteroidales.f__Bacteroidaceae.g__Bacteroides.s__Bacteroides_eggerthii	8	-0.101879	0.0407704	0.0124599	0.903 (0.834-0.978)	-0.117237	0.188222	0.556292	0.889 (0.615-1.286)	-0.125158	0.0587086	0.0330196	0.882 (0.786-0.990)	-0.158507	0.107483	0.183787	0.853 (0.691-1.054)	21.1397	0.0218014	10.6801	7	0.153193	0.00251243	0.0294796	0.934854	TRUE	7.2983e-31	NA	0.196
k__Bacteria.p__Bacteroidetes.c__Bacteroidia.o__Bacteroidales.f__Porphyromonadaceae.g__Parabacteroides.s__Parabacteroides_distasonis	8	0.123172	0.0586846	0.0358279	1.131 (1.008-1.269)	0.122816	0.205382	0.571715	1.131 (0.756-1.691)	0.141544	0.0780312	0.0696857	1.152 (0.989-1.342)	0.151784	0.122533	0.255373	1.164 (0.915-1.480)	22.0429	0.0227293	6.57316	7	0.474631	3.79479e-05	0.0208876	0.998609	TRUE	2.45796e-33	NA	0.525
k__Bacteria.p__Actinobacteria	10	0.157279	0.0565393	0.00540637	1.170 (1.048-1.307)	0.247393	0.320804	0.462774	1.281 (0.683-2.402)	0.161899	0.0753012	0.0315538	1.176 (1.014-1.363)	0.154091	0.111215	0.199262	1.167 (0.938-1.451)	25.9207	0.0333793	10.8373	9	0.287025	-0.00952865	0.0332078	0.78145	TRUE	5.13045e-48	NA	0.359
k__Bacteria.p__Actinobacteria.c__Actinobacteria	10	0.157287	0.056539	0.00540384	1.170 (1.048-1.307)	0.24757	0.320756	0.462403	1.281 (0.683-2.402)	0.161903	0.0752998	0.0315461	1.176 (1.014-1.363)	0.15407	0.111169	0.199148	1.167 (0.938-1.451)	25.9208	0.0333795	10.8365	9	0.287085	-0.00954654	0.033203	0.781021	TRUE	5.12668e-48	NA	0.36
k__Bacteria.p__Actinobacteria.c__Actinobacteria.o__Bifidobacteriales	12	0.104167	0.0526383	0.0478248	1.110 (1.001-1.230)	0.0773674	0.195941	0.701245	1.080 (0.736-1.586)	0.0854714	0.0722667	0.23692	1.089 (0.945-1.255)	0.00298139	0.105401	0.977941	1.003 (0.816-1.233)	24.5536	0.0379424	7.24443	11	0.778958	0.00278722	0.0196293	0.889905	TRUE	9.19751e-57	NA	0.796
k__Bacteria.p__Actinobacteria.c__Actinobacteria.o__Bifidobacteriales.f__Bifidobacteriaceae	12	0.104167	0.0526393	0.0478296	1.110 (1.001-1.230)	0.0773205	0.195876	0.701322	1.080 (0.736-1.586)	0.0854596	0.0722777	0.237056	1.089 (0.945-1.255)	0.00298841	0.105076	0.97782	1.003 (0.816-1.232)	24.5529	0.0379412	7.2446	11	0.778944	0.0027921	0.0196223	0.889675	TRUE	9.23653e-57	NA	0.796
k__Bacteria.p__Firmicutes.c__Clostridia.o__Clostridiales.f__Lachnospiraceae.g__Butyrivibrio.s__Butyrivibrio_crossotus	11	0.0521618	0.0255092	0.040872	1.054 (1.002-1.108)	0.213586	0.0911415	0.0437721	1.238 (1.036-1.480)	0.0760976	0.0366997	0.0381239	1.079 (1.004-1.160)	0.103857	0.0610216	0.11959	1.109 (0.984-1.250)	22.0845	0.0313122	8.83063	10	0.548249	-0.0403059	0.0218476	0.0981491	TRUE	5.28425e-46	NA	0.575
Disease progression to geographic atrophy form in AMD
k__Bacteria.p__Firmicutes.c__Bacilli.o__Lactobacillales.f__Streptococcaceae.g__Streptococcus.s__Streptococcus_thermophilus	3	-0.233713	0.104558	0.0254019	0.792 (0.645-0.972)	-0.855834	0.559422	0.368566	0.425 (0.142-1.272)	-0.205513	0.136687	0.132701	0.814 (0.623-1.064)	-0.17277	0.170012	0.416457	0.841 (0.603-1.174)	21.6918	0.00838829	1.52973	2	0.465398	0.110994	0.0980487	0.460627	TRUE	0.0545563	NA	NA
k__Bacteria.p__Firmicutes.c__Clostridia.o__Clostridiales.f__Lachnospiraceae.g__Blautia.s__Ruminococcus_obeum	12	-0.193681	0.0869892	0.0259813	0.824 (0.695-0.977)	-0.240763	0.347742	0.504469	0.786 (0.398-1.554)	-0.179389	0.115634	0.120817	0.836 (0.666-1.048)	-0.20053	0.176091	0.278986	0.818 (0.579-1.156)	23.0622	0.0356656	7.12748	11	0.788668	0.00544056	0.038905	0.891561	TRUE	2.39324e-08	NA	0.792
k__Bacteria.p__Proteobacteria.c__Gammaproteobacteria	3	0.52266	0.189632	0.00584797	1.687 (1.163- 2.446)	1.07859	3.03075	0.782337	2.941 (0.008-1117.506)	0.507931	0.248714	0.0411285	1.662 (1.021- 2.706)	0.489629	0.25797	0.19812	1.632 (0.984- 2.705)	21.7954	0.00842838	0.205524	2	0.902342	-0.0653735	0.355699	0.884288	TRUE	0.0843527	NA	NA
k__Bacteria.p__Firmicutes.c__Clostridia.o__Clostridiales.f__Clostridiales_noname	6	0.284547	0.110634	0.0101125	1.329 (1.070-1.651)	0.453737	0.428959	0.349813	1.574 (0.679-3.649)	0.262803	0.134203	0.0502001	1.301 (1.000-1.692)	0.232576	0.196438	0.289639	1.262 (0.859-1.854)	21.8102	0.016868	0.534101	5	0.990821	-0.0218796	0.0535961	0.704012	TRUE	0.00037437	NA	0.99
k__Bacteria.p__Firmicutes.c__Erysipelotrichia.o__Erysipelotrichales.f__Erysipelotrichaceae.g__Erysipelotrichaceae_noname	12	0.124053	0.0628521	0.0484125	1.132 (1.001-1.280)	0.312413	0.365724	0.412972	1.367 (0.667-2.799)	0.108524	0.0895382	0.225497	1.115 (0.935-1.328)	0.0407702	0.133185	0.765231	1.042 (0.802-1.352)	21.9732	0.0339873	19.0566	11	0.060085	-0.030328	0.0572508	0.607852	TRUE	2.26494e-05	NA	0.068
Disease progression to choroidal neovascularization form in AMD
k__Bacteria.p__Firmicutes.c__Clostridia.o__Clostridiales.f__Clostridiales_noname.g__Flavonifractor	5	-0.202264	0.0926127	0.0289643	0.817 (0.681-0.979)	-2.31216	1.08899	0.123804	0.099 (0.012-0.837)	-0.243353	0.128895	0.059026	0.784 (0.609-1.009)	-0.283229	0.189993	0.210291	0.753 (0.519-1.093)	20.9881	0.0135283	4.94459	4	0.29303	0.347376	0.178643	0.147059	TRUE	0.0105124	NA	0.372
k__Bacteria.p__Proteobacteria.c__Gammaproteobacteria	3	0.439517	0.189641	0.0204693	1.552 (1.070- 2.251)	4.05758	3.03152	0.408493	57.834 (0.152-22012.346)	0.528726	0.236238	0.0252138	1.697 (1.068- 2.696)	0.643198	0.34372	0.202206	1.903 (0.970- 3.732)	21.7954	0.00842838	1.88479	2	0.389693	-0.425474	0.355801	0.443377	TRUE	0.0699641	NA	NA
Dry age-related macular degeneration (includes geographic atrophy)
k__Bacteria.p__Firmicutes.c__Clostridia.o__Clostridiales.f__Lachnospiraceae.g__Dorea.s__Dorea_unclassified	10	-0.106052	0.0369414	0.00409397	0.899 (0.837-0.967)	-0.126815	0.16533	0.465088	0.881 (0.637-1.218)	-0.0848317	0.0530234	0.109622	0.919 (0.828-1.019)	-0.0805041	0.0849017	0.36779	0.923 (0.781-1.090)	22.7592	0.0293322	13.4658	9	0.142637	0.00424642	0.0323643	0.898851	TRUE	1.18873e-47	NA	0.185
k__Bacteria.p__Actinobacteria.c__Actinobacteria.o__Coriobacteriales.f__Coriobacteriaceae.g__Collinsella.s__Collinsella_aerofaciens	9	-0.156733	0.0676698	0.0205504	0.855 (0.749-0.976)	-0.185506	0.252635	0.486637	0.831 (0.506-1.363)	-0.131506	0.0888943	0.139045	0.877 (0.737-1.044)	-0.0681236	0.136904	0.632152	0.934 (0.714-1.222)	20.9079	0.0242582	4.17979	8	0.840548	0.00361261	0.0305609	0.909222	TRUE	2.04478e-40	NA	0.816
k__Bacteria.p__Verrucomicrobia	15	0.105323	0.0497277	0.034175	1.111 (1.008-1.225)	0.152117	0.244154	0.544036	1.164 (0.721-1.879)	0.113262	0.0698864	0.105091	1.120 (0.977-1.284)	0.131752	0.107471	0.240445	1.141 (0.924-1.408)	21.9541	0.0424469	11.4361	14	0.651485	-0.00505841	0.0258398	0.847824	TRUE	2.40666e-70	NA	0.676
k__Bacteria.p__Verrucomicrobia.c__Verrucomicrobiae	15	0.105324	0.0497286	0.0341763	1.111 (1.008-1.225)	0.152133	0.244197	0.544064	1.164 (0.721-1.879)	0.113256	0.0698873	0.105115	1.120 (0.977-1.284)	0.133995	0.107486	0.232989	1.143 (0.926-1.412)	21.9536	0.0424458	11.4362	14	0.65148	-0.00505983	0.0258438	0.847805	TRUE	2.41687e-70	NA	0.676
k__Bacteria.p__Verrucomicrobia.c__Verrucomicrobiae.o__Verrucomicrobiales	15	0.105325	0.0497297	0.0341802	1.111 (1.008-1.225)	0.152078	0.244198	0.544211	1.164 (0.721-1.879)	0.113249	0.0698891	0.105143	1.120 (0.977-1.284)	0.134013	0.10749	0.232949	1.143 (0.926-1.412)	21.9526	0.042444	11.4364	14	0.651464	-0.00505376	0.0258433	0.847983	TRUE	2.43422e-70	NA	0.676
k__Bacteria.p__Verrucomicrobia.c__Verrucomicrobiae.o__Verrucomicrobiales.f__Verrucomicrobiaceae	15	0.105324	0.0497279	0.0341737	1.111 (1.008-1.225)	0.152152	0.244174	0.543978	1.164 (0.721-1.879)	0.113245	0.0698876	0.105147	1.120 (0.977-1.284)	0.133995	0.107505	0.233066	1.143 (0.926-1.412)	21.9542	0.042447	11.4361	14	0.65149	-0.00506197	0.0258417	0.84773	TRUE	2.40586e-70	NA	0.676
k__Bacteria.p__Verrucomicrobia.c__Verrucomicrobiae.o__Verrucomicrobiales.f__Verrucomicrobiaceae.g__Akkermansia	15	0.105314	0.0497264	0.0341854	1.111 (1.008-1.225)	0.152407	0.244685	0.544141	1.165 (0.721-1.881)	0.113262	0.0698696	0.105008	1.120 (0.977-1.284)	0.133952	0.10802	0.235331	1.143 (0.925-1.413)	21.9602	0.0424586	11.4367	14	0.651443	-0.00509037	0.0258966	0.847207	TRUE	2.29831e-70	NA	0.676
k__Bacteria.p__Firmicutes.c__Clostridia.o__Clostridiales.f__Ruminococcaceae.g__Ruminococcaceae_noname	10	0.0820726	0.0320602	0.0104687	1.086 (1.019-1.156)	0.094376	0.165187	0.583467	1.099 (0.795-1.519)	0.0608072	0.0451974	0.178506	1.063 (0.973-1.161)	0.0427793	0.0744747	0.579759	1.044 (0.902-1.208)	21.8152	0.0281196	7.02864	9	0.634137	-0.00257166	0.0338707	0.941343	TRUE	2.08466e-46	NA	0.646
k__Bacteria.p__Firmicutes.c__Clostridia.o__Clostridiales.f__Ruminococcaceae.g__Ruminococcaceae_noname.s__Ruminococcaceae_bacterium_D16	10	0.0826216	0.0320928	0.0100397	1.086 (1.020-1.157)	0.0949168	0.164487	0.579778	1.100 (0.797-1.518)	0.0610714	0.0451805	0.176465	1.063 (0.973-1.161)	0.0436275	0.0730979	0.565326	1.045 (0.905-1.206)	21.7759	0.0280691	6.95691	9	0.641606	-0.00256782	0.0336923	0.94112	TRUE	2.53363e-46	NA	0.657
Wet AMD
k__Bacteria.p__Bacteroidetes.c__Bacteroidia.o__Bacteroidales.f__Rikenellaceae.g__Alistipes.s__Alistipes_sp_AP11	11	-0.106009	0.0497304	0.0330333	0.899 (0.816-0.991)	-0.21858	0.243368	0.3925	0.804 (0.499-1.295)	-0.124999	0.0720061	0.0825739	0.882 (0.766-1.016)	-0.136046	0.101204	0.208558	0.873 (0.716-1.064)	21.7035	0.0307721	10.9478	10	0.361599	0.0185118	0.0390165	0.646472	TRUE	1.21411e-50	NA	0.427
k__Bacteria.p__Firmicutes.c__Bacilli.o__Lactobacillales.f__Streptococcaceae	14	-0.0911402	0.0456011	0.0456473	0.913 (0.835-0.998)	-0.201869	0.217341	0.371292	0.817 (0.534-1.251)	-0.082763	0.0611147	0.175665	0.921 (0.817-1.038)	-0.055347	0.108079	0.617173	0.946 (0.766-1.169)	21.4899	0.0387822	10.356	13	0.664595	0.0171516	0.0329162	0.611799	TRUE	2.71504e-64	NA	0.678
k__Bacteria.p__Firmicutes.c__Bacilli.o__Lactobacillales.f__Streptococcaceae.g__Streptococcus	8	-0.137037	0.0625381	0.0284337	0.872 (0.771-0.986)	-0.0758508	0.39164	0.852821	0.927 (0.430-1.997)	-0.101731	0.0879645	0.247478	0.903 (0.760-1.073)	-0.0159196	0.131377	0.906957	0.984 (0.761-1.273)	21.5411	0.0222141	7.0758	7	0.42103	-0.00853651	0.0538165	0.879171	TRUE	9.24812e-37	NA	0.453
k__Bacteria.p__Firmicutes.c__Clostridia.o__Clostridiales.f__Lachnospiraceae.g__Dorea.s__Dorea_unclassified	10	-0.107256	0.0417776	0.0102489	0.898 (0.828-0.975)	-0.117192	0.168255	0.505837	0.889 (0.640-1.237)	-0.112565	0.0565172	0.0464053	0.894 (0.800-0.998)	-0.148426	0.0995795	0.170274	0.862 (0.709-1.048)	22.7592	0.0293322	10.8869	9	0.283539	0.00203158	0.0329309	0.952321	TRUE	4.90398e-48	NA	0.319
k__Bacteria.p__Firmicutes.c__Clostridia.o__Clostridiales.f__Ruminococcaceae.g__Ruminococcaceae_noname	10	0.0889439	0.0362418	0.0141207	1.093 (1.018-1.173)	0.145291	0.208845	0.506327	1.156 (0.768-1.741)	0.133263	0.0469412	0.00452655	1.143 (1.042-1.253)	0.142549	0.0700325	0.0722925	1.153 (1.005-1.323)	21.8152	0.0281196	10.0753	9	0.344425	-0.0117761	0.0428193	0.790271	TRUE	3.77845e-46	NA	0.364
k__Bacteria.p__Firmicutes.c__Clostridia.o__Clostridiales.f__Ruminococcaceae.g__Ruminococcaceae_noname.s__Ruminococcaceae_bacterium_D16	10	0.0881772	0.036278	0.0150741	1.092 (1.017-1.173)	0.141204	0.208281	0.516928	1.152 (0.766-1.732)	0.13339	0.0470372	0.00457036	1.143 (1.042-1.253)	0.143784	0.0697952	0.0694704	1.155 (1.007-1.324)	21.7759	0.0280691	10.0969	9	0.342697	-0.011073	0.0426593	0.801751	TRUE	4.49035e-46	NA	0.361
k__Bacteria.p__Firmicutes.c__Clostridia.o__Clostridiales.f__Ruminococcaceae.g__Ruminococcus.s__Ruminococcus_bromii	7	0.174506	0.0768177	0.0231053	1.191 (1.024-1.384)	0.398021	0.479585	0.444384	1.489 (0.582-3.811)	0.133124	0.105422	0.206672	1.142 (0.929-1.405)	0.0501809	0.146709	0.743981	1.051 (0.789-1.402)	21.9057	0.0197652	3.9201	6	0.687488	-0.0287807	0.0609559	0.656703	TRUE	5.33483e-33	NA	0.702
k__Bacteria.p__Firmicutes.c__Clostridia.o__Clostridiales.f__Lachnospiraceae.g__Blautia.s__Ruminococcus_obeum	13	0.158159	0.0610874	0.00962392	1.171 (1.039-1.320)	0.241079	0.24957	0.354813	1.273 (0.780-2.076)	0.19634	0.0899002	0.0289639	1.217 (1.020-1.451)	0.170383	0.142329	0.254378	1.186 (0.897-1.567)	22.8798	0.0383332	12.7881	12	0.384626	-0.00981047	0.0284915	0.737091	TRUE	5.99804e-63	NA	0.379
Footnotes: Causal associations are demonstrated by significant IVW estimates (P < 0.05, highlighted in red), with consistent directionality of correlation coefficients across all 4 causality evaluation modes, while exhibiting no heterogeneity or pleiotropy. Beta coefficients values highlighted in green represent negative associations. Same font color of exposures means shared GM taxa across AMD s…

## Sheet: Supplementary Table 2
Supplementary Table 2. Significant Reverse Results of TSMR with IVW estimates of causal impacts of AMD trajectory on GM taxa
AMD as Exposure	nsnp	Inverse variance weighted				MR Egger				Weighted median				Weighted mode				F	R2	Heterogeneity test (Inverse variance weighted)			Pleiotropy test (MR Egger)			Steiger directionality		Outliers
		Beta	SE	P value	Estimate	Beta	SE	P value	Estimate	Beta	SE	P value	Estimate	Beta	SE	P value	Estimate			Q	Q df	Q P value	Egger intercept	SE	P value	Correct causal direction	Steiger P value	outliers	Global test p value
Macular degeneration (senile) of retina
k__Bacteria.p__Bacteroidetes.c__Bacteroidia.o__Bacteroidales.f__Porphyromonadaceae.g__Parabacteroides.s__Parabacteroides_goldsteinii	4	-0.295358	0.0916565	0.00127104	0.744 (0.622-0.891)	-0.372744	0.333702	0.38018	0.689 (0.358-1.325)	-0.248549	0.119939	0.0382388	0.780 (0.617-0.987)	-0.168695	0.160092	0.369374	0.845 (0.617-1.156)	23.1633	0.000206511	2.60313	3	0.456942	0.0229083	0.0939559	0.8301	FALSE	0.0203127	NA	0.54
k__Bacteria.p__Bacteroidetes.c__Bacteroidia.o__Bacteroidales.f__Bacteroidaceae.g__Bacteroides.s__Bacteroides_nordii	4	-0.243018	0.121611	0.0456814	0.784 (0.618-0.995)	-0.139083	0.427919	0.776014	0.870 (0.376-2.013)	-0.198436	0.152085	0.19197	0.820 (0.609-1.105)	-0.0919693	0.210092	0.691163	0.912 (0.604-1.377)	23.1633	0.000206511	2.53112	3	0.469693	-0.0312979	0.122316	0.821959	FALSE	0.200755	NA	0.566667
k__Bacteria.p__Bacteroidetes.c__Bacteroidia.o__Bacteroidales.f__Bacteroidaceae.g__Bacteroides.s__Bacteroides_xylanisolvens	3	-0.136006	0.057078	0.0171812	0.873 (0.780-0.976)	-0.171641	0.399865	0.741874	0.842 (0.385-1.844)	-0.13651	0.0761636	0.0730809	0.872 (0.751-1.013)	-0.163389	0.104463	0.25825	0.849 (0.692-1.042)	22.2397	0.000147142	2.86928	2	0.238201	0.0094354	0.10276	0.941709	FALSE	0.0656239	NA	NA
k__Bacteria.p__Firmicutes.c__Bacilli.o__Lactobacillales.f__Streptococcaceae.g__Streptococcus.s__Streptococcus_thermophilus	4	-0.171256	0.0816232	0.0358937	0.843 (0.718-0.989)	-0.197424	0.275199	0.547608	0.821 (0.479-1.408)	-0.182749	0.10371	0.0780505	0.833 (0.680-1.021)	-0.190495	0.143327	0.275856	0.827 (0.624-1.095)	23.1633	0.000206511	2.20876	3	0.530226	0.00777184	0.077683	0.929433	FALSE	0.194913	NA	0.6
k__Bacteria.p__Firmicutes.c__Clostridia.o__Clostridiales.f__Eubacteriaceae.g__Eubacterium.s__Eubacterium_siraeum	4	-0.0955737	0.0479938	0.0464396	0.909 (0.827-0.998)	-0.121779	0.154272	0.51261	0.885 (0.654-1.198)	-0.0970912	0.0564448	0.0854128	0.907 (0.812-1.014)	-0.0994496	0.0721794	0.26205	0.905 (0.786-1.043)	23.1633	0.000206511	0.066312	3	0.995548	0.00781185	0.0437066	0.874613	FALSE	0.460666	NA	0.996667
Early AMD
k__Bacteria.p__Bacteroidetes.c__Bacteroidia.o__Bacteroidales.f__Bacteroidaceae.g__Bacteroides.s__Bacteroides_intestinalis	25	-0.154753	0.0656945	0.0184905	0.857 (0.753-0.974)	-0.195798	0.115787	0.104343	0.822 (0.655-1.032)	-0.155905	0.0861336	0.0702908	0.856 (0.723-1.013)	-0.164479	0.0867209	0.0699736	0.848 (0.716-1.006)	68.4777	0.0162136	12.7002	24	0.970809	0.00680335	0.015804	0.670852	TRUE	1.56246e-11	NA	0.98
k__Bacteria.p__Bacteroidetes.c__Bacteroidia.o__Bacteroidales.f__Porphyromonadaceae.g__Odoribacter	25	0.0609028	0.0304642	0.0455911	1.063 (1.001-1.128)	0.028972	0.0575637	0.619537	1.029 (0.920-1.152)	0.0326637	0.0449229	0.467162	1.033 (0.946-1.128)	0.0271864	0.0422288	0.525818	1.028 (0.946-1.116)	68.4777	0.0162136	27.3349	24	0.289088	0.00534701	0.00791144	0.50587	TRUE	4.7736e-08	NA	0.33
k__Bacteria.p__Firmicutes.c__Clostridia.o__Clostridiales.f__Lachnospiraceae.g__Coprococcus.s__Coprococcus_comes	25	0.0657338	0.0331728	0.0475287	1.068 (1.001-1.140)	0.0949679	0.0580455	0.115433	1.100 (0.981-1.232)	0.0494899	0.0482293	0.304827	1.051 (0.956-1.155)	0.0848364	0.0475297	0.0869221	1.089 (0.992-1.195)	68.4777	0.0162136	22.4646	24	0.551559	-0.00489657	0.0079782	0.545408	TRUE	3.52663e-09	NA	0.546667
Disease progression to geographic atrophy form in AMD
k__Bacteria.p__Firmicutes.c__Clostridia.o__Clostridiales.f__Lachnospiraceae.g__Lachnospiraceae_noname.s__Lachnospiraceae_bacterium_1_1_57FAA	3	-0.522796	0.190938	0.00618067	0.593 (0.408-0.862)	-0.784298	1.09338	0.603862	0.456 (0.054-3.891)	-0.465027	0.26736	0.0819764	0.628 (0.372-1.061)	-0.414521	0.320491	0.325117	0.661 (0.353-1.238)	25.6037	0.0279837	2.89982	2	0.234591	0.0492568	0.197193	0.844168	TRUE	2.99155e-09	NA	0.941709
k__Bacteria.p__Firmicutes.c__Erysipelotrichia.o__Erysipelotrichales.f__Erysipelotrichaceae.g__Erysipelotrichaceae_noname	3	0.26163	0.11702	0.0253664	1.299 (1.033-1.634)	0.351101	0.404746	0.545107	1.421 (0.643-3.141)	0.266984	0.146106	0.0676507	1.306 (0.981-1.739)	0.282637	0.172009	0.242065	1.327 (0.947-1.859)	25.6037	0.0279837	0.404537	2	0.816875	-0.0168487	0.0729643	0.855526	TRUE	1.64977e-10	NA	0.8301
k__Bacteria.p__Firmicutes.c__Clostridia.o__Clostridiales.f__Eubacteriaceae.g__Eubacterium.s__Eubacterium_rectale	3	0.172425	0.0715607	0.0159749	1.188 (1.033-1.367)	0.050624	0.246437	0.871017	1.052 (0.649-1.705)	0.14791	0.093887	0.115162	1.159 (0.965-1.394)	0.130865	0.107376	0.34718	1.140 (0.923-1.407)	25.6037	0.0279837	1.18217	2	0.553726	0.0230021	0.0445344	0.696484	TRUE	4.71795e-10	NA	0.821959
Disease progression to choroidal neovascularization form in AMD
k__Bacteria.p__Firmicutes.c__Clostridia.o__Clostridiales.f__Lachnospiraceae.g__Lachnospiraceae_noname.s__Lachnospiraceae_bacterium_3_1_46FAA	6	-0.115545	0.0560389	0.0392207	0.891 (0.798-0.994)	-0.268664	0.19693	0.244201	0.764 (0.520-1.124)	-0.137583	0.0708737	0.0522285	0.871 (0.758-1.001)	-0.193715	0.0989885	0.107709	0.824 (0.679-1.000)	57.6057	0.123038	3.28182	5	0.656626	0.0380202	0.046877	0.462829	TRUE	4.3181e-51	NA	0.626667
Dry age-related macular degeneration (includes geographic atrophy)
k__Bacteria.p__Firmicutes.c__Bacilli.o__Lactobacillales.f__Lactobacillaceae.g__Lactobacillus.s__Lactobacillus_delbrueckii	29	-0.11462	0.0434701	0.00837031	0.892 (0.819-0.971)	-0.156002	0.0657338	0.0250103	0.856 (0.752-0.973)	-0.122592	0.0592827	0.0386478	0.885 (0.788-0.994)	-0.116241	0.0520902	0.0338296	0.890 (0.804-0.986)	115.949	0.00708699	23.7038	28	0.697072	0.0112043	0.0133505	0.408702	TRUE	0.062417	NA	0.74
k__Bacteria.p__Bacteroidetes.c__Bacteroidia.o__Bacteroidales.f__Bacteroidaceae.g__Bacteroides.s__Bacteroides_intestinalis	29	-0.0966272	0.040636	0.017413	0.908 (0.838-0.983)	-0.127727	0.0617653	0.0483494	0.880 (0.780-0.993)	-0.0911827	0.0540432	0.0915612	0.913 (0.821-1.015)	-0.103405	0.0493039	0.045119	0.902 (0.819-0.993)	115.949	0.00708699	20.3313	28	0.852091	0.00822887	0.0123076	0.509428	TRUE	0.0214236	NA	0.893333
k__Bacteria.p__Firmicutes.c__Clostridia.o__Clostridiales.f__Ruminococcaceae.g__Ruminococcaceae_noname	29	0.102075	0.0383877	0.00783585	1.107 (1.027-1.194)	0.0371178	0.057881	0.526749	1.038 (0.927-1.162)	0.0783908	0.0524403	0.134951	1.082 (0.976-1.199)	0.0675261	0.0458303	0.151799	1.070 (0.978-1.170)	115.949	0.00708699	28.0434	28	0.462149	0.0177585	0.011843	0.145348	TRUE	0.13991	NA	0.536667
k__Bacteria.p__Firmicutes.c__Clostridia.o__Clostridiales.f__Ruminococcaceae.g__Ruminococcaceae_noname.s__Ruminococcaceae_bacterium_D16	28	0.104657	0.0385606	0.00664556	1.110 (1.030-1.198)	0.0365698	0.0579131	0.533253	1.037 (0.926-1.162)	0.0801159	0.0541341	0.138886	1.083 (0.974-1.205)	0.0698498	0.0432179	0.117672	1.072 (0.985-1.167)	118.971	0.00702084	27.6167	27	0.430931	0.0188123	0.0119384	0.127168	TRUE	0.146349	NA	0.423333
k__Bacteria.p__Bacteroidetes.c__Bacteroidia.o__Bacteroidales.f__Bacteroidaceae.g__Bacteroides.s__Bacteroides_finegoldii	29	0.0770272	0.0360994	0.032863	1.080 (1.006-1.159)	0.0575434	0.054682	0.301976	1.059 (0.952-1.179)	0.0495973	0.0569416	0.383743	1.051 (0.940-1.175)	0.0437588	0.0449002	0.338114	1.045 (0.957-1.141)	115.949	0.00708699	24.3349	28	0.66374	0.00520483	0.010972	0.639047	TRUE	0.0428445	NA	0.633333
Wet AMD
k__Bacteria.p__Firmicutes.c__Clostridia.o__Clostridiales.f__Lachnospiraceae.g__Lachnospiraceae_noname.s__Lachnospiraceae_bacterium_3_1_46FAA	37	-0.0538523	0.0258275	0.0370626	0.948 (0.901-0.997)	-0.0638368	0.0448837	0.163798	0.938 (0.859-1.024)	-0.0628748	0.0366007	0.0858222	0.939 (0.874-1.009)	-0.0605222	0.0353114	0.0951366	0.941 (0.878-1.009)	90.0592	0.00702536	40.5534	36	0.276454	0.00248358	0.00877119	0.778728	TRUE	0.501637	NA	0.263333
k__Bacteria.p__Firmicutes.c__Bacilli.o__Lactobacillales.f__Streptococcaceae	40	0.0500423	0.0235498	0.0335905	1.051 (1.004-1.101)	0.0569419	0.0386271	0.14868	1.059 (0.981-1.142)	0.0630101	0.0331836	0.0575867	1.065 (0.998-1.137)	0.0556109	0.0292249	0.0644597	1.057 (0.998-1.120)	85.3447	0.00719761	33.6092	39	0.713807	-0.00168635	0.00748338	0.822918	TRUE	0.198416	NA	0.77
k__Bacteria.p__Firmicutes.c__Bacilli.o__Lactobacillales.f__Streptococcaceae.g__Streptococcus	40	0.052581	0.0243468	0.0307986	1.054 (1.005-1.106)	0.0620436	0.0398621	0.12789	1.064 (0.984-1.150)	0.0494739	0.033979	0.145389	1.051 (0.983-1.123)	0.0556419	0.0305733	0.0764482	1.057 (0.996-1.123)	85.496	0.00721039	31.9581	39	0.780637	-0.00231218	0.00771236	0.765962	TRUE	0.157081	NA	0.826667
k__Bacteria.p__Firmicutes.c__Clostridia.o__Clostridiales.f__Ruminococcaceae.g__Ruminococcaceae_noname	39	0.0781001	0.0347521	0.0246179	1.081 (1.010-1.157)	0.0814155	0.0572422	0.163315	1.085 (0.970-1.214)	0.086515	0.0508196	0.0886815	1.090 (0.987-1.205)	0.0789821	0.0468264	0.0998551	1.082 (0.987-1.186)	87.1385	0.00716513	38.1382	38	0.463201	-0.000821729	0.0111724	0.941765	TRUE	0.382743	NA	0.493333
k__Bacteria.p__Firmicutes.c__Clostridia.o__Clostridiales.f__Ruminococcaceae.g__Ruminococcaceae_noname.s__Ruminococcaceae_bacterium_D16	38	0.0772623	0.0348956	0.0268222	1.080 (1.009-1.157)	0.0829457	0.058283	0.1633	1.086 (0.969-1.218)	0.0846764	0.0482451	0.0792373	1.088 (0.990-1.196)	0.0765339	0.045645	0.102028	1.080 (0.987-1.181)	88.7528	0.00711067	38.3009	37	0.410264	-0.0014243	0.0114894	0.902032	TRUE	0.398979	NA	0.456667
k__Bacteria.p__Firmicutes.c__Clostridia.o__Clostridiales.f__Lachnospiraceae.g__Coprococcus.s__Coprococcus_sp_ART55_1	40	0.0917334	0.042582	0.0312183	1.096 (1.008-1.191)	0.145908	0.0697671	0.0432339	1.157 (1.009-1.327)	0.12699	0.0625549	0.0423516	1.135 (1.004-1.284)	0.143199	0.0584158	0.0188155	1.154 (1.029-1.294)	85.3766	0.0072003	34.1177	39	0.691933	-0.0133676	0.0136368	0.333155	TRUE	0.216429	NA	0.726667
Footnotes: Causal associations are demonstrated by significant IVW estimates (P < 0.05, highlighted in red), with consistent directionality of correlation coefficients across all 4 causality evaluation modes, while exhibiting no heterogeneity or pleiotropy. Beta coefficients values highlighted in green represent negative associations. Same font color of exposures means shared GM taxa across AMD s…

## Sheet: Supplementary Table 3
Supplementary Table 3. Significant results of TSMR with IVW estimates of causal impacts of circulating metabolites on AMD trajectory
Metabolites (as Exposure)	GWAS ID	nsnp	Inverse variance weighted				MR Egger				Weighted median				Weighted mode				F	R2	Heterogeneity test (Inverse variance weighted)			Pleiotropy test (MR Egger)			Steiger directionality		Outliers
			Beta	SE	P value	Estimate	Beta	SE	P value	Estimate	Beta	SE	P value	Estimate	Beta	SE	P value	Estimate			Q	Q df	Q P value	Egger intercept	SE	P value	Correct causal direction	Steiger P value	outliers	Global test p value
Macular degeneration (senile) of retina
3-indoxyl sulfate	GCST90199656	19	-0.471461	0.130086	0.00028981	0.624 (0.484-0.805)	-0.0810753	0.267241	0.765282	0.922 (0.546-1.557)	-0.352401	0.186052	0.0582114	0.703 (0.488-1.012)	-0.51311	0.350204	0.160123	0.599 (0.301-1.189)	21.4011	0.0492183	17.8497	18	0.465595	-0.0453734	0.0271323	0.112767	TRUE	4.67168e-85	rs651578	0.029
Isovalerate (i5:0)	GCST90199662	17	0.305028	0.135431	0.0243047	1.357 (1.040-1.769)	0.283392	0.315931	0.383887	1.328 (0.715-2.466)	0.287055	0.181773	0.114291	1.332 (0.933-1.903)	0.294635	0.338978	0.397596	1.343 (0.691-2.609)	21.6203	0.0466327	12.2957	16	0.723386	0.0032561	0.0429556	0.940579	TRUE	2.26073e-78	NA	0.727
Phenyllactate (PLA) in elite athletes	GCST90199664	36	0.280353	0.0763473	0.000240582	1.324 (1.140-1.537)	0.373512	0.156324	0.0225695	1.453 (1.069-1.974)	0.186693	0.120313	0.120728	1.205 (0.952-1.526)	0.266242	0.149537	0.0836855	1.305 (0.974-1.750)	35.2633	0.15231	37.7485	35	0.344737	-0.0135486	0.0195425	0.492838	TRUE	1.9888e-285	NA	0.355
Galactonate	GCST90199695	22	-0.221931	0.108927	0.0416069	0.801 (0.647-0.992)	-0.432751	0.261238	0.113218	0.649 (0.389-1.083)	-0.224168	0.154553	0.14694	0.799 (0.590-1.082)	-0.339464	0.27277	0.227025	0.712 (0.417-1.216)	25.296	0.0737697	23.1662	21	0.335181	0.0346407	0.0385475	0.379531	TRUE	5.92127e-120	NA	0.361
3-hydroxysebacate	GCST90199704	24	-0.224249	0.0997793	0.0246115	0.799 (0.657-0.972)	-0.260407	0.249487	0.307925	0.771 (0.473-1.257)	-0.24191	0.159368	0.129031	0.785 (0.574-1.073)	-0.233546	0.21305	0.284335	0.792 (0.521-1.202)	26.1846	0.085367	30.8925	23	0.125458	0.00555632	0.0337646	0.870793	TRUE	1.06758e-135	NA	0.145
P-cresol sulfate	GCST90199740	21	0.274232	0.126991	0.0308147	1.316 (1.026-1.687)	0.611021	0.308868	0.0625841	1.842 (1.006-3.375)	0.158999	0.185231	0.390682	1.172 (0.815-1.685)	0.0454048	0.381062	0.906343	1.046 (0.496-2.208)	21.3914	0.0547661	21.1736	20	0.386979	-0.0428949	0.0357291	0.244676	TRUE	4.72286e-95	NA	0.404
N4-acetylcytidine	GCST90199758	46	-0.213979	0.0652704	0.00104419	0.807 (0.710-0.918)	-0.246551	0.153904	0.116316	0.781 (0.578-1.057)	-0.151971	0.10371	0.142828	0.859 (0.701-1.053)	-0.126178	0.174279	0.472812	0.881 (0.626-1.240)	31.7392	0.195338	59.6926	45	0.0701003	0.00511747	0.0210288	0.808861	TRUE	0	rs9467618	0.013
1-methylxanthine	GCST90199763	47	0.200457	0.061697	0.00115788	1.222 (1.083-1.379)	0.0939154	0.127352	0.464678	1.098 (0.856-1.410)	0.151512	0.103374	0.142739	1.164 (0.950-1.425)	0.147391	0.121058	0.229614	1.159 (0.914-1.469)	35.9657	0.209404	33.3605	46	0.917913	0.0168433	0.0176128	0.344025	TRUE	0	NA	0.924
Glycosyl-N-stearoyl-sphingosine (d18:1/18:0)	GCST90199846	46	-0.169598	0.0727439	0.0197301	0.844 (0.732-0.973)	-0.0663015	0.211957	0.755905	0.936 (0.618-1.418)	-0.201414	0.119839	0.0928197	0.818 (0.646-1.034)	-0.22927	0.170414	0.185247	0.795 (0.569-1.110)	29.6993	0.16504	58.0737	45	0.0913827	-0.0121328	0.0228921	0.598777	TRUE	0	NA	0.094
5alpha-androstan-3alpha,17alpha-diol monosulfate	GCST90199850	39	0.120024	0.0551825	0.029627	1.128 (1.012-1.256)	0.131057	0.102232	0.207832	1.140 (0.933-1.393)	0.129382	0.0846738	0.126511	1.138 (0.964-1.344)	0.107711	0.0839453	0.207225	1.114 (0.945-1.313)	38.9554	0.27077	37.883	38	0.474823	-0.00229395	0.0178075	0.898198	TRUE	0	NA	0.491
Androstenediol (3alpha, 17alpha) monosulfate (3)	GCST90199856	52	0.115784	0.0544129	0.0333469	1.123 (1.009-1.249)	0.14701	0.0899644	0.108521	1.158 (0.971-1.382)	0.104652	0.0843547	0.214745	1.110 (0.941-1.310)	0.136104	0.0895139	0.134566	1.146 (0.961-1.366)	54.4315	0.338258	49.9057	51	0.517126	-0.00571042	0.0131018	0.664821	TRUE	0	NA	0.554
N-acetyl-beta-alanine	GCST90199866	35	0.307847	0.0796461	0.000111003	1.360 (1.164-1.590)	0.27446	0.202743	0.185021	1.316 (0.884-1.958)	0.26283	0.12448	0.0347351	1.301 (1.019-1.660)	0.273693	0.151498	0.0796854	1.315 (0.977-1.769)	33.1948	0.14007	42.665	34	0.146356	0.00541856	0.0294423	0.855108	TRUE	1.30763e-258	rs1055338	0.021
S-methylcysteine sulfoxide	GCST90199907	22	0.285399	0.119767	0.0171746	1.330 (1.052-1.682)	0.471672	0.291357	0.121135	1.603 (0.905-2.837)	0.140167	0.174122	0.420826	1.150 (0.818-1.618)	0.0452508	0.295926	0.879927	1.046 (0.586-1.869)	21.2541	0.0565099	26.5588	21	0.185939	-0.0259183	0.0358344	0.477882	TRUE	1.77928e-98	rs4650576	0.032
2-o-methylascorbic acid	GCST90199908	56	-0.145936	0.0559706	0.00912427	0.864 (0.774-0.964)	-0.055638	0.1353	0.68254	0.946 (0.726-1.233)	-0.163298	0.0812284	0.0443938	0.849 (0.724-0.996)	-0.183291	0.112676	0.109516	0.833 (0.668-1.038)	41.9656	0.283278	53.2946	55	0.540039	-0.0169537	0.0231276	0.466697	TRUE	0	NA	0.562
Beta-citrylglutamate	GCST90199911	59	-0.160526	0.0435269	0.000226055	0.852 (0.782-0.928)	-0.207127	0.0674666	0.00327545	0.813 (0.712-0.928)	-0.09954	0.0665621	0.134798	0.905 (0.795-1.031)	-0.134234	0.0650023	0.043397	0.874 (0.770-0.993)	61.8574	0.428165	52.0232	58	0.695932	0.0121419	0.0134308	0.36978	TRUE	0	NA	0.702
Succinimide	GCST90199925	21	0.206484	0.102281	0.0435079	1.229 (1.006-1.502)	0.455752	0.209533	0.0424567	1.577 (1.046-2.378)	0.132843	0.145436	0.361028	1.142 (0.859-1.519)	0.0196772	0.243263	0.936335	1.020 (0.633-1.643)	22.3558	0.079753	21.4461	20	0.371306	-0.0408871	0.0298677	0.186985	TRUE	1.07745e-102	NA	0.403
Glycohyocholate	GCST90199935	21	-0.246923	0.108338	0.0226562	0.781 (0.632-0.966)	-0.176831	0.24404	0.477527	0.838 (0.519-1.352)	-0.147321	0.145052	0.309801	0.863 (0.649-1.147)	-0.0187677	0.261899	0.943584	0.981 (0.587-1.640)	24.6435	0.0726932	16.3458	20	0.694951	-0.00889302	0.0277448	0.752066	TRUE	2.32416e-112	NA	0.721
4-methylcatechol sulfate	GCST90199939	23	0.244917	0.116633	0.0357371	1.278 (1.016-1.606)	0.337389	0.307012	0.284233	1.401 (0.768-2.558)	0.246222	0.160078	0.124017	1.279 (0.935-1.751)	0.23278	0.284882	0.422626	1.262 (0.722-2.206)	22.3902	0.0624236	17.6509	22	0.726473	-0.00969153	0.0297643	0.747942	TRUE	2.5954e-110	NA	0.774
Indolin-2-one	GCST90199944	22	-0.223153	0.100135	0.0258456	0.800 (0.657-0.973)	-0.331826	0.264064	0.223374	0.718 (0.428-1.204)	-0.320752	0.153978	0.0372418	0.726 (0.537-0.981)	-0.283801	0.200675	0.17195	0.753 (0.508-1.116)	27.13	0.0844956	29.2593	21	0.107914	0.0165745	0.0358386	0.648731	TRUE	4.58696e-129	NA	0.111
N-formylanthranilic acid	GCST90199960	41	-0.105972	0.0497014	0.0329921	0.899 (0.816-0.991)	-0.193184	0.0817399	0.0231875	0.824 (0.702-0.968)	-0.174228	0.0732762	0.0174214	0.840 (0.728-0.970)	-0.18111	0.0745354	0.0196869	0.834 (0.721-0.966)	66.0633	0.339215	35.7219	40	0.663196	0.0224444	0.0167008	0.186743	TRUE	0	NA	0.637
Vanillactate	GCST90199978	27	-0.260428	0.110119	0.0180313	0.771 (0.621-0.956)	-0.425835	0.240076	0.0882874	0.653 (0.408-1.046)	-0.262777	0.155973	0.092036	0.769 (0.566-1.044)	-0.303453	0.300055	0.321181	0.738 (0.410-1.329)	23.2225	0.078796	24.9466	26	0.521999	0.0207282	0.0267339	0.445403	TRUE	3.56619e-135	NA	0.547
3-methoxycatechol sulfate (1)	GCST90200009	23	0.267406	0.115258	0.020337	1.307 (1.042-1.638)	0.46284	0.259956	0.089476	1.589 (0.954-2.644)	0.321047	0.158699	0.0430738	1.379 (1.010-1.882)	0.355097	0.296945	0.244491	1.426 (0.797-2.553)	21.5277	0.0602825	11.847	22	0.96046	-0.0239016	0.028497	0.411061	TRUE	1.35243e-106	NA	0.966
3-hydroxyhexanoate	GCST90200012	19	0.256567	0.121649	0.0349382	1.292 (1.018-1.640)	0.323042	0.278514	0.26213	1.381 (0.800-2.384)	0.329709	0.166236	0.0473245	1.391 (1.004-1.926)	0.37453	0.262488	0.17074	1.454 (0.869-2.433)	24.9648	0.0571785	15.8219	18	0.604973	-0.00930808	0.0350817	0.793949	TRUE	2.65895e-101	NA	0.638
Adipoylcarnitine (C6-DC)	GCST90200018	36	-0.188083	0.0761145	0.0134717	0.829 (0.714-0.962)	-0.172529	0.164998	0.303104	0.842 (0.609-1.163)	-0.273184	0.111427	0.0142189	0.761 (0.612-0.947)	-0.271734	0.149329	0.0773657	0.762 (0.569-1.021)	34.6288	0.150623	28.0138	35	0.793006	-0.00246029	0.0231569	0.916013	TRUE	7.02124e-284	NA	0.821
1-(1-enyl-stearoyl)-2-oleoyl-GPE (p-18:0/18:1)	GCST90200044	20	0.386551	0.118847	0.00114385	1.472 (1.166-1.858)	0.190079	0.232898	0.425085	1.209 (0.766-1.909)	0.377406	0.169119	0.0256416	1.458 (1.047-2.032)	0.373564	0.28355	0.203353	1.453 (0.833-2.533)	23.6628	0.0571438	12.1826	19	0.877675	0.0276025	0.0281391	0.339628	TRUE	8.47985e-101	NA	0.872
Methylsuccinoylcarnitine	GCST90200089	59	0.145836	0.0513731	0.00452893	1.157 (1.046-1.280)	0.0693586	0.113872	0.544885	1.072 (0.857-1.340)	0.161203	0.0759746	0.0338542	1.175 (1.012-1.364)	0.172898	0.0939885	0.0709522	1.189 (0.989-1.429)	43.501	0.31614	41.7638	58	0.94666	0.0122435	0.0162695	0.454822	TRUE	0	NA	0.939
Glycosyl-N-behenoyl-sphingadienine (d18:2/22:0)	GCST90200105	39	-0.187979	0.0693643	0.00672785	0.829 (0.723-0.949)	-0.368044	0.164551	0.0314208	0.692 (0.501-0.955)	-0.193422	0.114836	0.0921178	0.824 (0.658-1.032)	-0.166761	0.150659	0.275307	0.846 (0.630-1.137)	36.7213	0.172428	46.6071	38	0.159502	0.0257982	0.0208883	0.224596	TRUE	0	NA	0.177
Glycosyl-N-tricosanoyl-sphingadienine (d18:2/23:0)	GCST90200114	30	-0.21672	0.0840426	0.0099176	0.805 (0.683-0.949)	-0.489104	0.239986	0.0510918	0.613 (0.383-0.981)	-0.178864	0.131833	0.17486	0.836 (0.646-1.083)	-0.202349	0.180628	0.271798	0.817 (0.573-1.164)	29.06	0.119097	38.3477	29	0.114797	0.0368377	0.0297599	0.226058	TRUE	1.32026e-192	NA	0.117
Glycosyl-N-(2-hydroxynervonoyl)-sphingosine (d18:1/24:1(2OH))	GCST90200117	40	-0.188244	0.0717406	0.00869171	0.828 (0.720-0.953)	-0.0460971	0.165576	0.782211	0.955 (0.690-1.321)	-0.0976203	0.111665	0.381994	0.907 (0.729-1.129)	-0.104456	0.119406	0.387041	0.901 (0.713-1.138)	36.7016	0.181175	40.3005	39	0.41254	-0.0203702	0.0212967	0.344868	TRUE	0	NA	0.467
Sphingadienine	GCST90200120	18	-0.230722	0.0969159	0.0172824	0.794 (0.657-0.960)	-0.175073	0.269149	0.524621	0.839 (0.495-1.423)	-0.117569	0.135362	0.385092	0.889 (0.682-1.159)	-0.0596931	0.223982	0.793053	0.942 (0.607-1.461)	22.0579	0.0871852	21.6618	17	0.198078	-0.00880004	0.0386592	0.822816	TRUE	9.11511e-88	NA	0.229
Sphingomyelin (d18:1/25:0, d19:0/24:1, d20:1/23:0, d19:1/24:0)	GCST90200134	47	-0.133024	0.0584995	0.0229699	0.875 (0.781-0.982)	-0.187985	0.112968	0.10305	0.829 (0.664-1.034)	-0.0697031	0.0949761	0.463009	0.933 (0.774-1.124)	-0.0756216	0.0866059	0.387106	0.927 (0.782-1.099)	42.6738	0.240373	49.8568	46	0.322582	0.00963939	0.0166371	0.565214	TRUE	0	NA	0.364
Glycosyl ceramide (d18:1/20:0, d16:1/22:0)	GCST90200145	59	-0.14198	0.0574808	0.01351	0.868 (0.775-0.971)	-0.115925	0.145358	0.428465	0.891 (0.670-1.184)	-0.179218	0.0925978	0.0529362	0.836 (0.697-1.002)	-0.223617	0.138485	0.111796	0.800 (0.610-1.049)	35.1045	0.248861	63.159	58	0.299098	-0.00386415	0.0196026	0.844432	TRUE	0	NA	0.281
N,N,N-trimethyl-5-aminovalerate	GCST90200147	52	-0.181475	0.0664811	0.0063388	0.834 (0.732-0.950)	-0.367624	0.13928	0.0110452	0.692 (0.527-0.910)	-0.238349	0.0988888	0.0159408	0.788 (0.649-0.956)	-0.270645	0.155333	0.0874751	0.763 (0.563-1.034)	30.4168	0.191522	47.9118	51	0.59707	0.0278612	0.0183182	0.134571	TRUE	0	NA	0.633
Perfluorooctanoate (PFOA)	GCST90200171	22	-0.253459	0.123866	0.0407335	0.776 (0.609-0.989)	-0.0322395	0.308417	0.917788	0.968 (0.529-1.772)	-0.309442	0.162339	0.0566312	0.734 (0.534-1.009)	-0.375757	0.31331	0.243763	0.687 (0.372-1.269)	22.0161	0.0589289	16.3757	21	0.748183	-0.0257139	0.0328311	0.442676	TRUE	1.14495e-103	NA	0.771
3-formylindole	GCST90200184	58	-0.150243	0.0515973	0.00359303	0.860 (0.778-0.952)	-0.0265392	0.0976295	0.786748	0.974 (0.804-1.179)	-0.0787439	0.0876304	0.368871	0.924 (0.778-1.097)	-0.0546149	0.0890572	0.542146	0.947 (0.795-1.127)	47.9704	0.327399	59.1756	57	0.396073	-0.0237511	0.0158635	0.139953	TRUE	0	NA	0.399
6-bromotryptophan	GCST90200201	32	0.154594	0.0652774	0.0178716	1.167 (1.027-1.326)	0.151918	0.109997	0.177447	1.164 (0.938-1.444)	0.0591544	0.0983877	0.547682	1.061 (0.875-1.287)	0.0857839	0.110355	0.442846	1.090 (0.878-1.353)	47.6386	0.182435	26.17	31	0.713137	0.000549507	0.0181806	0.976088	TRUE	0	NA	0.739
4-acetylcatechol sulfate (1)	GCST90200232	17	0.302758	0.132024	0.0218362	1.354 (1.045-1.753)	0.367656	0.303683	0.244757	1.444 (0.796-2.619)	0.341532	0.195026	0.0799092	1.407 (0.960-2.062)	0.385694	0.38653	0.333211	1.471 (0.689-3.137)	20.2973	0.0455017	18.9142	16	0.273139	-0.00943046	0.0385366	0.809994	TRUE	7.21065e-73	NA	0.283
Pregnenetriol disulfate	GCST90200238	38	0.146303	0.0623025	0.0188612	1.158 (1.024-1.308)	0.0323677	0.117708	0.784901	1.033 (0.820-1.301)	0.106507	0.0913081	0.24343	1.112 (0.930-1.330)	0.115561	0.0812727	0.163433	1.123 (0.957-1.316)	57.185	0.251833	51.255	37	0.0596683	0.0223166	0.0181139	0.22593	TRUE	0	NA	0.088
N-succinyl-phenylalanine	GCST90200262	49	-0.131075	0.0519656	0.0116575	0.877 (0.792-0.971)	-0.0994282	0.120864	0.414866	0.905 (0.714-1.147)	-0.0496852	0.0882752	0.573541	0.952 (0.800-1.131)	-0.0533932	0.0902419	0.55685	0.948 (0.794-1.131)	38.0404	0.294437	50.1817	48	0.386964	-0.0056476	0.0193278	0.771419	TRUE	0	rs79837617	0.042
Trans-4-hydroxyproline	GCST90200292	27	0.212971	0.10687	0.0462826	1.237 (1.004-1.526)	0.122152	0.213925	0.573093	1.130 (0.743-1.718)	0.179665	0.151523	0.235728	1.197 (0.889-1.611)	0.0479713	0.295156	0.872146	1.049 (0.588-1.871)	22.4958	0.0734124	26.2601	26	0.448882	0.0127381	0.0258178	0.626047	TRUE	3.62174e-130	NA	0.475
Gamma-glutamylleucine	GCST90200326	19	0.289214	0.128402	0.0242959	1.335 (1.038-1.718)	0.756416	0.286001	0.0170237	2.131 (1.216-3.732)	0.355283	0.18168	0.050519	1.427 (0.999-2.037)	0.325025	0.353593	0.370142	1.384 (0.692-2.768)	20.7069	0.0488142	22.3798	18	0.215558	-0.0606178	0.0327548	0.0816753	TRUE	8.80988e-83	NA	0.225
N-acetylputrescine	GCST90200351	48	-0.122223	0.0486727	0.0120347	0.885 (0.804-0.974)	-0.168824	0.0836121	0.049323	0.845 (0.717-0.995)	-0.16257	0.0743303	0.0287328	0.850 (0.735-0.983)	-0.162808	0.0697153	0.0238468	0.850 (0.741-0.974)	64.2538	0.358542	38.5647	47	0.804667	0.0106593	0.0155506	0.496495	TRUE	0	NA	0.84
Deoxycholate	GCST90200386	30	0.202236	0.0977142	0.0384838	1.224 (1.011-1.483)	0.133138	0.29097	0.650795	1.142 (0.646-2.021)	0.311633	0.141786	0.0279557	1.366 (1.034-1.803)	0.47093	0.311397	0.141276	1.601 (0.870-2.948)	22.259	0.0870628	39.4032	29	0.0941785	0.00847561	0.0327439	0.797648	TRUE	1.1846e-143	NA	0.093
Serine	GCST90200415	49	0.137612	0.0678015	0.0423943	1.148 (1.005-1.311)	0.230051	0.161965	0.162099	1.259 (0.916-1.729)	0.0638637	0.103446	0.536998	1.066 (0.870-1.306)	0.0413555	0.138464	0.766479	1.042 (0.795-1.367)	30.9221	0.182008	47.8924	48	0.477221	-0.011992	0.0190605	0.532296	TRUE	0	NA	0.487
Taurine	GCST90200420	18	-0.280431	0.135939	0.0391207	0.755 (0.579-0.986)	-0.291374	0.275962	0.306719	0.747 (0.435-1.283)	-0.357711	0.185606	0.0539476	0.699 (0.486-1.006)	-0.434194	0.321033	0.193937	0.648 (0.345-1.215)	21.5597	0.0471036	9.19845	17	0.933829	0.00152158	0.0333917	0.964219	TRUE	3.37486e-83	NA	0.945
Betaine	GCST90200425	42	-0.181534	0.0645758	0.00493613	0.834 (0.735-0.947)	-0.0708	0.152372	0.6447	0.932 (0.691-1.256)	-0.186547	0.094494	0.0483626	0.830 (0.690-0.999)	-0.164837	0.123094	0.187911	0.848 (0.666-1.079)	41.0232	0.207288	36.1366	41	0.686324	-0.0172212	0.0214634	0.427091	TRUE	0	NA	0.701
Pseudouridine	GCST90200443	25	-0.263195	0.117076	0.0245725	0.769 (0.611-0.967)	-0.590895	0.316029	0.0743024	0.554 (0.298-1.029)	-0.21097	0.162193	0.193348	0.810 (0.589-1.113)	-0.199061	0.296276	0.508079	0.820 (0.459-1.465)	22.8266	0.0692993	25.3879	24	0.384933	0.0352018	0.0314153	0.274052	TRUE	9.36022e-122	NA	0.4
Nonadecanoate (19:0)	GCST90200451	27	-0.267114	0.108779	0.0140664	0.766 (0.619-0.948)	-0.0983852	0.232942	0.676374	0.906 (0.574-1.431)	-0.160119	0.154175	0.299014	0.852 (0.630-1.153)	-0.110207	0.318675	0.732255	0.896 (0.480-1.673)	21.5177	0.0704163	25.1958	26	0.507913	-0.0246132	0.0300476	0.420449	TRUE	3.94846e-124	NA	0.531
Carnitine C4	GCST90200673	121	0.0708701	0.0264499	0.00737519	1.073 (1.019-1.131)	0.0903506	0.0436819	0.040771	1.095 (1.005-1.192)	0.0917959	0.0429253	0.0324759	1.096 (1.008-1.192)	0.0950607	0.0409925	0.022088	1.100 (1.015-1.192)	83.8407	1.18748	103.17	120	0.863935	-0.00570565	0.0101819	0.57628	TRUE	NA	NA	0.884
Adenosine 5'-diphosphate (ADP) to phosphate ratio	GCST90200721	18	-0.194166	0.0978651	0.0472542	0.824 (0.680-0.998)	-0.34831	0.237562	0.161975	0.706 (0.443-1.124)	-0.242847	0.131225	0.0642234	0.784 (0.607-1.014)	-0.369809	0.2437	0.147522	0.691 (0.429-1.114)	21.0582	0.0827952	14.8036	17	0.609625	0.0253239	0.0355628	0.486663	TRUE	2.49681e-84	NA	0.631
N-acetylputrescine to (N(1) + N(8))-acetylspermidine ratio	GCST90200726	68	-0.0897581	0.0443287	0.0428847	0.914 (0.838-0.997)	-0.139854	0.0796982	0.0839354	0.869 (0.744-1.016)	-0.100753	0.0785882	0.199828	0.904 (0.775-1.055)	-0.132346	0.0731327	0.0748331	0.876 (0.759-1.011)	52.1723	0.419929	61.1408	67	0.678551	0.00969927	0.0128236	0.452123	TRUE	0	NA	0.708
Adenosine 5'-diphosphate (ADP) to mannose ratio	GCST90200731	19	-0.221721	0.0947384	0.0192656	0.801 (0.665-0.965)	-0.313651	0.232873	0.195702	0.731 (0.463-1.153)	-0.168004	0.129895	0.195879	0.845 (0.655-1.090)	-0.110058	0.230405	0.638634	0.896 (0.570-1.407)	21.6515	0.0892983	14.6029	18	0.68903	0.0140052	0.0324088	0.67107	TRUE	8.60114e-92	NA	0.72
Adenosine 5'-monophosphate (AMP) to proline ratio	GCST90200739	25	0.299194	0.109207	0.0061494	1.349 (1.089-1.671)	0.127447	0.260072	0.628742	1.136 (0.682-1.891)	0.26261	0.158956	0.098515	1.300 (0.952-1.776)	0.124056	0.336552	0.715652	1.132 (0.585-2.190)	23.1756	0.0705227	25.7421	24	0.366379	0.0229491	0.0312218	0.469746	TRUE	1.72182e-123	NA	0.369
Arginine to glutamate ratio	GCST90200744	28	0.301698	0.108158	0.00528032	1.352 (1.094-1.671)	0.393414	0.256227	0.136763	1.482 (0.897-2.449)	0.14855	0.159661	0.352159	1.160 (0.848-1.586)	0.0889633	0.321587	0.784164	1.093 (0.582-2.053)	21.8729	0.0745592	29.2847	27	0.347231	-0.0114705	0.0286715	0.692376	TRUE	1.15892e-130	NA	0.35
Mannose to S-methylcysteine ratio	GCST90200783	23	0.236381	0.100994	0.0192549	1.267 (1.039-1.544)	0.412499	0.256715	0.123023	1.511 (0.913-2.498)	0.0715773	0.153761	0.641566	1.074 (0.795-1.452)	0.0727564	0.173249	0.678594	1.075 (0.766-1.510)	28.367	0.079301	28.0848	22	0.172887	-0.0237448	0.0309313	0.451234	TRUE	8.61297e-140	NA	0.207
Spermidine to taurocholate ratio	GCST90200809	18	0.242132	0.119196	0.0422158	1.274 (1.009-1.609)	0.596774	0.268493	0.041	1.816 (1.073-3.074)	0.367257	0.16993	0.0306783	1.444 (1.035-2.014)	0.352409	0.306092	0.265538	1.422 (0.781-2.592)	21.158	0.0560368	21.6959	17	0.1967	-0.0545396	0.0361398	0.150759	TRUE	2.82555e-81	NA	0.213
Ornithine to glutamate ratio	GCST90200813	20	0.288793	0.127899	0.0239472	1.335 (1.039-1.715)	0.350424	0.390948	0.3819	1.420 (0.660-3.055)	0.264432	0.193342	0.171408	1.303 (0.892-1.903)	0.200167	0.372872	0.597619	1.222 (0.588-2.537)	22.288	0.0542094	24.9751	19	0.161363	-0.00840367	0.0491969	0.866273	TRUE	6.7303e-94	NA	0.175
Adenosine 5'-diphosphate (ADP) to sulfate ratio	GCST90200824	25	-0.174985	0.0835501	0.0362272	0.839 (0.713-0.989)	-0.184661	0.173132	0.297227	0.831 (0.592-1.167)	-0.324091	0.115702	0.00509327	0.723 (0.576-0.907)	-0.435895	0.236642	0.077866	0.647 (0.407-1.028)	20.8792	0.113746	16.0993	24	0.884457	0.00188453	0.0295334	0.949673	TRUE	1.33893e-118	NA	0.892
Phosphate to sulfate ratio	GCST90200825	31	0.206633	0.0996951	0.0382051	1.230 (1.011-1.495)	0.217593	0.220729	0.332388	1.243 (0.807-1.916)	0.231034	0.136564	0.0906907	1.260 (0.964-1.647)	0.175519	0.265887	0.51421	1.192 (0.708-2.007)	22.3871	0.0843069	21.1661	30	0.882623	-0.00148158	0.0266203	0.955997	TRUE	5.68509e-151	NA	0.905
Cortisol to 4-cholesten-3-one ratio	GCST90200873	21	-0.288465	0.11097	0.00933628	0.749 (0.603-0.931)	-0.0665211	0.242547	0.786844	0.936 (0.582-1.505)	-0.29418	0.158646	0.0636936	0.745 (0.546-1.017)	-0.425485	0.304533	0.177672	0.653 (0.360-1.187)	21.7055	0.0646829	18.9761	20	0.523378	-0.0319964	0.0310923	0.316365	TRUE	6.92481e-98	NA	0.555
Cysteinylglycine to glutamate ratio	GCST90200875	33	0.218889	0.0945713	0.020638	1.245 (1.034-1.498)	0.619042	0.222974	0.00924115	1.857 (1.200-2.875)	0.129732	0.13537	0.337883	1.139 (0.873-1.484)	0.0309865	0.213832	0.885691	1.031 (0.678-1.568)	23.6871	0.0950791	26.238	32	0.752982	-0.0508874	0.0256788	0.0564413	TRUE	1.19977e-170	NA	0.769
Phenylpyruvate to 4-hydroxyphenylpyruvate ratio	GCST90200886	30	-0.206591	0.0992878	0.0374588	0.813 (0.670-0.988)	-0.336694	0.221378	0.139498	0.714 (0.463-1.102)	-0.25081	0.140649	0.0745486	0.778 (0.591-1.025)	-0.261272	0.222937	0.250754	0.770 (0.497-1.192)	22.6079	0.0863731	30.4847	29	0.390107	0.0186067	0.0280403	0.512392	TRUE	9.96113e-147	NA	0.411
Phosphate to glycerol ratio	GCST90200903	18	-0.338722	0.14554	0.0199469	0.713 (0.536-0.948)	-0.807326	0.451503	0.0927141	0.446 (0.184-1.081)	-0.168478	0.217032	0.437583	0.845 (0.552-1.293)	-0.135779	0.366239	0.715411	0.873 (0.426-1.790)	21.1129	0.0463556	24.7216	17	0.101116	0.0566718	0.0503782	0.277213	TRUE	2.01501e-79	NA	0.102
tryptophan to tyrosine ratio	GCST90200912	32	-0.194611	0.0946197	0.0397083	0.823 (0.684-0.991)	-0.400955	0.197535	0.0513281	0.670 (0.455-0.986)	-0.169307	0.135113	0.210177	0.844 (0.648-1.100)	-0.586262	0.321718	0.0780716	0.556 (0.296-1.045)	23.3277	0.0905031	25.5746	31	0.741446	0.02818	0.0236808	0.24338	TRUE	1.45377e-162	NA	0.76
Alpha-ketoglutarate to proline ratio	GCST90200933	32	0.236182	0.085098	0.0055132	1.266 (1.072-1.496)	0.137676	0.189707	0.473627	1.148 (0.791-1.664)	0.285095	0.125182	0.0227594	1.330 (1.041-1.700)	0.422811	0.202699	0.0453088	1.526 (1.026-2.271)	29.6059	0.113821	32.6951	31	0.383658	0.0143122	0.0243928	0.561769	TRUE	3.01448e-208	NA	0.387
Proline to trans-4-hydroxyproline ratio	GCST90200939	26	-0.283961	0.103996	0.00632378	0.753 (0.614-0.923)	-0.162475	0.260858	0.539259	0.850 (0.510-1.417)	-0.257736	0.1577	0.102186	0.773 (0.567-1.053)	0.00445082	0.293212	0.988009	1.004 (0.565-1.785)	24.7389	0.0782124	32.7264	25	0.13805	-0.0186375	0.0354733	0.604129	TRUE	3.84921e-137	NA	0.147
Adenosine 5'-diphosphate (ADP) to cytidine ratio	GCST90200952	18	-0.24481	0.096102	0.010853	0.783 (0.648-0.945)	-0.484088	0.25276	0.0735168	0.616 (0.375-1.011)	-0.280563	0.139784	0.0447366	0.755 (0.574-0.993)	-0.340036	0.22503	0.149136	0.712 (0.458-1.106)	20.9494	0.0863078	21.4172	17	0.208184	0.0425503	0.0406743	0.311052	TRUE	1.97477e-83	NA	0.236
Phosphate to proline ratio	GCST90200974	31	0.175846	0.0832747	0.034717	1.192 (1.013-1.404)	0.347673	0.157785	0.0356573	1.416 (1.039-1.929)	0.341204	0.123262	0.00563794	1.407 (1.105-1.791)	0.406496	0.145443	0.00896446	1.502 (1.129-1.997)	34.3809	0.127963	29.4026	30	0.496529	-0.0274545	0.0214138	0.209965	TRUE	3.14007e-237	NA	0.45
Caffeine to paraxanthine ratio	GCST90200978	37	0.163551	0.0743258	0.0277746	1.178 (1.018-1.362)	0.231946	0.179614	0.205043	1.261 (0.887-1.793)	0.189303	0.111376	0.0891927	1.208 (0.971-1.503)	0.268462	0.16117	0.104452	1.308 (0.954-1.794)	31.7499	0.148265	26.8846	36	0.864506	-0.00972607	0.0232522	0.678294	TRUE	5.50208e-268	NA	0.871
Fructose to maltose ratio	GCST90201005	24	-0.208939	0.101563	0.0396638	0.811 (0.665-0.990)	-0.050708	0.252139	0.842459	0.951 (0.580-1.558)	-0.199122	0.146009	0.172643	0.819 (0.616-1.091)	-0.21202	0.273643	0.446348	0.809 (0.473-1.383)	21.8928	0.0830416	28.3821	23	0.201676	-0.0243815	0.0346475	0.489001	TRUE	2.85521e-114	NA	0.209
Androsterone glucuronide to etiocholanolone glucuronide ratio	GCST90201013	68	-0.122654	0.0423606	0.00378586	0.885 (0.814-0.961)	-0.0943602	0.0766715	0.2228	0.910 (0.783-1.058)	-0.182898	0.0643899	0.00450472	0.833 (0.734-0.945)	-0.216674	0.0895784	0.0182937	0.805 (0.676-0.960)	62.2808	0.5491	77.0129	67	0.188821	-0.00626155	0.0136266	0.647378	TRUE	0	NA	0.204
Early AMD
Kynurenine	GCST90199636	32	0.0647637	0.0321967	0.0442724	1.067 (1.002-1.136)	0.0546446	0.105941	0.609775	1.056 (0.858-1.300)	0.0780721	0.0517804	0.131617	1.081 (0.977-1.197)	0.0727049	0.0745792	0.337172	1.075 (0.929-1.245)	30.9597	0.11947	38.8344	31	0.15749	0.00123079	0.0120912	0.919599	TRUE	1.5423e-194	NA	0.16
Quinate	GCST90199645	20	0.10757	0.0485116	0.0265957	1.114 (1.013-1.225)	0.152352	0.0943734	0.123845	1.165 (0.968-1.401)	0.0717305	0.0678071	0.290118	1.074 (0.941-1.227)	0.0439932	0.112625	0.700426	1.045 (0.838-1.303)	21.9849	0.0534895	15.3183	19	0.702166	-0.00729486	0.0131867	0.586932	TRUE	2.80401e-83	NA	0.707
Alpha-hydroxyisocaproate	GCST90199658	22	0.111153	0.0473454	0.0188899	1.118 (1.019-1.226)	0.0590882	0.142753	0.683337	1.061 (0.802-1.403)	0.129026	0.0687363	0.0605021	1.138 (0.994-1.302)	0.131889	0.11203	0.252262	1.141 (0.916-1.421)	22.4331	0.0596722	21.2433	21	0.444177	0.00519453	0.0133913	0.702186	TRUE	1.31797e-92	NA	0.45
1,2-dipalmitoyl-gpc (16:0/16:0)	GCST90199660	46	0.163582	0.0256784	1.88485e-10	1.178 (1.120-1.239)	0.164006	0.0736156	0.0310496	1.178 (1.020-1.361)	0.152858	0.0426911	0.000342871	1.165 (1.072-1.267)	0.177018	0.055154	0.00245338	1.194 (1.071-1.330)	31.1582	0.172159	56.3749	45	0.119066	-5.12697e-05	0.00818694	0.995032	TRUE	1.12625e-283	rs17231506, rs379464	<0.001
Acetylcarnitine (Biocrates platform)	GCST90199669	31	-0.0745294	0.0348901	0.0326698	0.928 (0.867-0.994)	-0.0671598	0.0866572	0.44461	0.935 (0.789-1.108)	-0.102339	0.0529459	0.0532488	0.903 (0.814-1.001)	-0.061605	0.0686239	0.376484	0.940 (0.822-1.076)	28.3948	0.105976	34.2635	30	0.270421	-0.00113925	0.0120456	0.9253	TRUE	3.89037e-171	NA	0.289
1-linoleoylglycerol (18:2)	GCST90199684	20	-0.114313	0.0494895	0.0208964	0.892 (0.810-0.983)	-0.0119562	0.136296	0.931066	0.988 (0.756-1.291)	-0.176925	0.0712946	0.0130793	0.838 (0.729-0.963)	-0.256227	0.111751	0.0334395	0.774 (0.622-0.963)	21.2151	0.051547	27.238	19	0.0992307	-0.013904	0.0166416	0.41439	TRUE	1.80194e-77	NA	0.114
N-acetylglycine	GCST90199688	48	-0.0488382	0.0230909	0.0344264	0.952 (0.910-0.996)	-0.0237806	0.0472504	0.617163	0.976 (0.890-1.071)	-0.0454323	0.037374	0.224133	0.956 (0.888-1.028)	-0.0570877	0.037632	0.135965	0.945 (0.877-1.017)	40.0997	0.227981	42.1608	47	0.672899	-0.00389918	0.0064148	0.546282	TRUE	0	NA	0.712
1-methyl-4-imidazoleacetate	GCST90199717	46	-0.0815598	0.0235021	0.00051983	0.922 (0.880-0.965)	-0.137628	0.054942	0.0160228	0.871 (0.782-0.971)	-0.0709687	0.0402894	0.0781584	0.931 (0.861-1.008)	-0.071255	0.0392328	0.0760035	0.931 (0.862-1.006)	43.6126	0.242459	60.2807	45	0.0634707	0.0108066	0.00921296	0.247116	TRUE	0	NA	0.082
Stearidonate (18:4n3)	GCST90199721	28	0.0910297	0.0425383	0.0323592	1.095 (1.008-1.191)	0.0777297	0.0980451	0.435072	1.081 (0.892-1.310)	0.0401785	0.0610588	0.510519	1.041 (0.924-1.173)	0.0115621	0.125186	0.927095	1.012 (0.792-1.293)	23.6189	0.0800232	19.3627	27	0.856409	0.0015485	0.0102849	0.881484	TRUE	2.34436e-128	NA	0.841
N-acetylisoleucine	GCST90199724	22	0.13481	0.0439675	0.00216853	1.144 (1.050-1.247)	0.189125	0.135445	0.177925	1.208 (0.926-1.576)	0.150206	0.0605273	0.0130787	1.162 (1.032-1.308)	0.173956	0.102237	0.10361	1.190 (0.974-1.454)	20.9558	0.0636603	21.3366	21	0.438561	-0.00609501	0.0143275	0.675084	TRUE	3.27083e-87	NA	0.456
N-acetylthreonine	GCST90199726	24	0.129148	0.0444389	0.00365843	1.138 (1.043-1.241)	0.234036	0.158589	0.154184	1.264 (0.926-1.724)	0.17389	0.0633986	0.00609177	1.190 (1.051-1.347)	0.212786	0.138083	0.136963	1.237 (0.944-1.622)	22.5893	0.0657623	34.3724	23	0.0599615	-0.0107223	0.0152085	0.488196	TRUE	3.08751e-99	NA	0.073
1-palmitoyl-GPC (16:0)	GCST90199733	29	0.0715009	0.0363903	0.0494336	1.074 (1.000-1.154)	0.0979511	0.0902524	0.287383	1.103 (0.924-1.316)	0.0213138	0.0555151	0.701032	1.022 (0.916-1.139)	0.00437384	0.0740048	0.953291	1.004 (0.869-1.161)	25.0565	0.0879274	29.8014	28	0.372772	-0.00333753	0.0103203	0.748887	TRUE	1.47926e-139	NA	0.405
Eicosenoate (20:1)	GCST90199744	22	-0.0919462	0.0459673	0.0454731	0.912 (0.834-0.998)	-0.0223149	0.147915	0.881595	0.978 (0.732-1.307)	-0.143874	0.063402	0.0232541	0.866 (0.765-0.981)	-0.172398	0.120312	0.166601	0.842 (0.665-1.065)	21.4672	0.0569245	14.7676	21	0.834428	-0.00812638	0.0164078	0.625802	TRUE	3.28289e-90	NA	0.859
1-arachidonylglycerol (20:4)	GCST90199770	35	0.0645682	0.0291263	0.0266343	1.067 (1.008-1.129)	0.10497	0.0636041	0.108356	1.111 (0.980-1.258)	0.111131	0.0429004	0.00958536	1.118 (1.027-1.216)	0.111954	0.0494956	0.0302118	1.118 (1.015-1.232)	33.5072	0.151555	33.6006	34	0.487071	-0.00689989	0.00965316	0.479771	TRUE	4.18489e-240	NA	0.488
1-stearoyl-GPE (18:0)	GCST90199772	49	-0.0660048	0.0254381	0.00946664	0.936 (0.891-0.984)	-0.151987	0.0651495	0.0239856	0.859 (0.756-0.976)	-0.091761	0.0392977	0.0195422	0.912 (0.845-0.985)	-0.125193	0.0708438	0.0835576	0.882 (0.768-1.014)	30.8464	0.181563	55.7195	48	0.207123	0.0109281	0.00753014	0.153355	TRUE	0	NA	0.185
1-stearoyl-GPG (18:0)	GCST90199780	36	-0.08871	0.0295993	0.00272624	0.915 (0.864-0.970)	-0.0656844	0.0758462	0.392549	0.936 (0.807-1.087)	-0.0863916	0.0451767	0.0558371	0.917 (0.840-1.002)	-0.0828583	0.0659564	0.217343	0.920 (0.809-1.048)	25.6621	0.135109	39.5554	35	0.273768	-0.00306598	0.00916424	0.740013	TRUE	2.46639e-186	NA	0.282
Hexanoylglycine	GCST90199781	41	-0.0565064	0.0219275	0.00996713	0.945 (0.905-0.987)	-0.0734753	0.0523825	0.168626	0.929 (0.838-1.030)	-0.0549522	0.0320895	0.0868105	0.947 (0.889-1.008)	-0.0586307	0.035798	0.109303	0.943 (0.879-1.012)	37.4189	0.250667	44.8386	40	0.276094	0.00370662	0.0102292	0.719041	TRUE	0	NA	0.305
Glutamine degradant	GCST90199782	38	-0.0802686	0.0327523	0.0142548	0.923 (0.865-0.984)	-0.0978884	0.0801927	0.230148	0.907 (0.775-1.061)	-0.0846508	0.0520113	0.103621	0.919 (0.830-1.017)	-0.0863902	0.0829896	0.304641	0.917 (0.780-1.079)	33.041	0.150433	43.9512	37	0.200784	0.0020967	0.00851756	0.806955	TRUE	5.65605e-253	rs5754226	0.001
1-palmitoyl-GPE (16:0)	GCST90199792	26	-0.0756882	0.0326023	0.0202567	0.927 (0.870-0.988)	-0.23699	0.0924677	0.0170724	0.789 (0.658-0.946)	-0.0805335	0.0484438	0.0964304	0.923 (0.839-1.015)	-0.0413277	0.0724756	0.573612	0.960 (0.832-1.106)	33.5677	0.10477	31.3314	25	0.178278	0.0221325	0.0117564	0.0719344	TRUE	9.23544e-170	NA	0.167
1-linoleoyl-GPE (18:2)	GCST90199793	43	-0.0986094	0.0265738	0.000206619	0.906 (0.860-0.955)	-0.125773	0.0579476	0.0358172	0.882 (0.787-0.988)	-0.116985	0.0448527	0.00910193	0.890 (0.815-0.971)	-0.10176	0.0455625	0.030905	0.903 (0.826-0.988)	31.8667	0.163741	34.2557	42	0.79654	0.00387344	0.00734311	0.600694	TRUE	1.42816e-279	NA	0.828
Tetradecanedioate (C14-DC)	GCST90199806	39	-0.0472506	0.0210044	0.0244769	0.954 (0.915-0.994)	-0.0423039	0.0343128	0.225394	0.959 (0.896-1.025)	-0.0194392	0.0306604	0.52607	0.981 (0.924-1.041)	-0.0315153	0.030128	0.302147	0.969 (0.913-1.028)	57.8796	0.265068	23.2422	38	0.971378	-0.001114	0.00611026	0.85633	TRUE	0	NA	0.978
Hexadecanedioate (C16-DC)	GCST90199807	43	-0.0475303	0.0198739	0.0167753	0.954 (0.917-0.991)	-0.0627727	0.031734	0.0546653	0.939 (0.883-0.999)	-0.0249246	0.0302982	0.410712	0.975 (0.919-1.035)	-0.0335959	0.0278067	0.233732	0.967 (0.916-1.021)	58.6707	0.296319	39.2154	42	0.593896	0.00318532	0.00517014	0.541234	TRUE	0	NA	0.623
Deoxycarnitine	GCST90199813	57	-0.0587323	0.0224424	0.00886998	0.943 (0.902-0.985)	-0.0592458	0.0454907	0.198218	0.942 (0.862-1.030)	-0.0722713	0.039455	0.0669901	0.930 (0.861-1.005)	-0.072122	0.0385585	0.06665	0.930 (0.863-1.003)	42.6256	0.287465	63.7285	56	0.223177	8.69412e-05	0.00652631	0.989419	TRUE	0	NA	0.238
1-stearoyl-2-oleoyl-GPE (18:0/18:1)	GCST90199831	40	-0.0772054	0.0260597	0.00305017	0.926 (0.880-0.974)	-0.163379	0.0709446	0.0268517	0.849 (0.739-0.976)	-0.133146	0.041408	0.00130232	0.875 (0.807-0.949)	-0.197845	0.0464335	0.000124585	0.820 (0.749-0.899)	34.3414	0.164638	52.7648	39	0.069543	0.0127355	0.00950082	0.188055	TRUE	2.34647e-277	NA	0.056
1-palmitoyl-2-linoleoyl-GPE (16:0/18:2)	GCST90199844	63	-0.0654898	0.0161244	4.87501e-05	0.937 (0.907-0.967)	-0.0895745	0.0312034	0.0056233	0.914 (0.860-0.972)	-0.0848123	0.0269023	0.0016182	0.919 (0.871-0.968)	-0.0882281	0.025917	0.00116802	0.916 (0.870-0.963)	57.3316	0.423949	62.5026	62	0.458234	0.00497305	0.00550485	0.36987	TRUE	0	NA	0.474
5alpha-pregnan-3beta,20beta-diol monosulfate (1)	GCST90199853	56	-0.0441849	0.0199354	0.0266639	0.957 (0.920-0.995)	-0.0229516	0.0375606	0.543727	0.977 (0.908-1.052)	-0.0242172	0.0337773	0.473394	0.976 (0.914-1.043)	-0.0223668	0.0346225	0.520952	0.978 (0.914-1.047)	40.7131	0.287094	43.9137	55	0.858372	-0.00383996	0.00575698	0.507606	TRUE	0	NA	0.864
2R,3R-dihydroxybutyrate	GCST90199889	42	0.0522702	0.0257175	0.0421057	1.054 (1.002-1.108)	0.0407036	0.0635146	0.525272	1.042 (0.920-1.180)	0.0470998	0.0407649	0.247927	1.048 (0.968-1.135)	0.0602299	0.0405869	0.145464	1.062 (0.981-1.150)	35.2288	0.178197	43.3667	41	0.370758	0.00164656	0.00819965	0.841866	TRUE	3.01094e-307	NA	0.4
2-o-methylascorbic acid	GCST90199908	57	-0.0446283	0.0216139	0.0389427	0.956 (0.917-0.998)	-0.00346259	0.0523736	0.947527	0.997 (0.899-1.104)	-0.0511442	0.0320666	0.110726	0.950 (0.892-1.012)	-0.0794654	0.0434537	0.0727659	0.924 (0.848-1.006)	41.8676	0.287685	47.5154	56	0.782991	-0.00752423	0.0087196	0.391934	TRUE	0	NA	0.79
Glycohyocholate	GCST90199935	20	-0.104041	0.041652	0.0124946	0.901 (0.831-0.978)	-0.135468	0.0996013	0.19059	0.873 (0.718-1.062)	-0.0953368	0.0577021	0.0984887	0.909 (0.812-1.018)	-0.119165	0.123634	0.347226	0.888 (0.697-1.131)	24.7544	0.0695417	15.6371	19	0.681336	0.0037945	0.0109238	0.732349	TRUE	1.74269e-96	NA	0.662
1-palmitoyl-GPG (16:0)	GCST90199968	31	-0.0697345	0.0329214	0.0341572	0.933 (0.874-0.995)	-0.0938545	0.0777867	0.237352	0.910 (0.782-1.060)	-0.0520233	0.0510956	0.308604	0.949 (0.859-1.049)	-0.0488314	0.0715247	0.500021	0.952 (0.828-1.096)	26.968	0.107879	23.6237	30	0.788776	0.00319504	0.00933566	0.734638	TRUE	1.00949e-166	NA	0.814
Octadecenedioylcarnitine (C18:1-DC)	GCST90199970	45	-0.0427702	0.018801	0.0229123	0.958 (0.923-0.994)	-0.0207661	0.0306846	0.502183	0.979 (0.922-1.040)	-0.016387	0.0277475	0.554804	0.984 (0.932-1.039)	-0.0297946	0.0280112	0.293282	0.971 (0.919-1.025)	63.7062	0.335032	43.8356	44	0.478619	-0.00537364	0.00592165	0.369224	TRUE	0	NA	0.539
Sphingomyelin (d18:1/24:1, d18:2/24:0)	GCST90199972	21	-0.101845	0.05059	0.0441002	0.903 (0.818-0.997)	-0.0748449	0.134615	0.584706	0.928 (0.713-1.208)	-0.16131	0.0747969	0.0310336	0.851 (0.735-0.985)	-0.21076	0.135723	0.136137	0.810 (0.621-1.057)	21.0521	0.0533533	23.2583	20	0.276289	-0.00347118	0.0157438	0.82785	TRUE	5.13115e-82	NA	0.276
Eugenol sulfate	GCST90199986	24	-0.0994055	0.0409513	0.0152072	0.905 (0.836-0.981)	-0.126234	0.0972241	0.207601	0.881 (0.728-1.066)	-0.103623	0.0561097	0.0647766	0.902 (0.808-1.006)	-0.130268	0.103946	0.222714	0.878 (0.716-1.076)	22.3722	0.0757943	21.8837	23	0.527284	0.00339742	0.0111663	0.763793	TRUE	4.07808e-104	NA	0.564
Octadecanedioylcarnitine (C18-DC)	GCST90199992	60	-0.0437719	0.017513	0.0124403	0.957 (0.925-0.991)	-0.0256513	0.0307035	0.406893	0.975 (0.918-1.035)	-0.014838	0.0266306	0.577404	0.985 (0.935-1.038)	-0.0260974	0.0279577	0.354387	0.974 (0.922-1.029)	53.9783	0.391245	49.124	59	0.816786	-0.00384761	0.00535484	0.475316	TRUE	0	NA	0.812
Dopamine 4-sulfate	GCST90200016	27	0.0893821	0.0394709	0.0235429	1.093 (1.012-1.181)	0.0361082	0.0856031	0.67677	1.037 (0.877-1.226)	0.052291	0.0549136	0.340975	1.054 (0.946-1.173)	0.0253796	0.0950997	0.791672	1.026 (0.851-1.236)	22.5973	0.0883101	26.6766	26	0.426442	0.00709442	0.0100522	0.486864	TRUE	1.87356e-119	NA	0.472
Trans 3,4-methyleneheptanoate	GCST90200023	16	-0.0981207	0.0482884	0.0421564	0.907 (0.825-0.997)	-0.124428	0.144312	0.403096	0.883 (0.665-1.172)	-0.0930355	0.0710935	0.190658	0.911 (0.793-1.047)	-0.127107	0.110297	0.267189	0.881 (0.709-1.093)	22.9606	0.0515546	15.58	15	0.410499	0.00321156	0.0164865	0.848348	TRUE	2.2939e-70	NA	0.413
1,2-dilinoleoyl-GPC (18:2/18:2)	GCST90200030	24	-0.0811882	0.0321981	0.0116847	0.922 (0.866-0.982)	-0.172889	0.0627335	0.0115312	0.841 (0.744-0.951)	-0.113174	0.0447757	0.0114853	0.893 (0.818-0.975)	-0.113793	0.0476956	0.0256618	0.892 (0.813-0.980)	39.58	0.113443	20.6361	23	0.603302	0.0138493	0.00813137	0.10262	TRUE	1.19597e-187	rs708272	0.005
1-stearoyl-2-linoleoyl-GPE (18:0/18:2)	GCST90200039	58	-0.0588949	0.0203377	0.00378131	0.943 (0.906-0.981)	-0.138663	0.0476653	0.00518987	0.871 (0.793-0.956)	-0.106424	0.0340952	0.00180013	0.899 (0.841-0.961)	-0.114228	0.0342993	0.00152588	0.892 (0.834-0.954)	39.0798	0.271109	67.1846	57	0.167537	0.0135059	0.00719363	0.0656649	TRUE	0	NA	0.152
Myristoyl dihydrosphingomyelin (d18:0/14:0)	GCST90200049	35	0.0730214	0.0346797	0.0352397	1.076 (1.005-1.151)	0.149776	0.0839274	0.0835245	1.162 (0.985-1.369)	0.0741155	0.0529606	0.16168	1.077 (0.971-1.195)	0.0589318	0.0749224	0.436981	1.061 (0.916-1.228)	25.019	0.105573	24.939	34	0.87123	-0.00896251	0.00892428	0.322549	TRUE	6.57479e-173	NA	0.891
1-palmitoyl-2-arachidonoyl-GPE (16:0/20:4)	GCST90200054	41	-0.0742604	0.0186914	7.09806e-05	0.928 (0.895-0.963)	-0.112386	0.0400224	0.00774509	0.894 (0.826-0.967)	-0.101106	0.0280884	0.00031873	0.904 (0.855-0.955)	-0.106182	0.0266137	0.000274256	0.899 (0.854-0.947)	64.7899	0.311227	48.7475	40	0.161584	0.00890155	0.00801517	0.273546	TRUE	0	NA	0.175
1-(1-enyl-stearoyl)-2-arachidonoyl-GPE (p-18:0/20:4)	GCST90200058	36	0.0891015	0.0281955	0.00157698	1.093 (1.034-1.155)	0.144558	0.0616234	0.0249557	1.156 (1.024-1.304)	0.104077	0.04427	0.0187253	1.110 (1.017-1.210)	0.0934237	0.0469925	0.054672	1.098 (1.001-1.204)	34.1561	0.147065	32.9612	35	0.566865	-0.00878613	0.00868129	0.31865	TRUE	2.46829e-247	rs7412	0.034
1-palmitoyl-2-docosahexaenoyl-GPE (16:0/22:6)	GCST90200063	46	-0.0909449	0.0186906	1.13992e-06	0.913 (0.880-0.947)	-0.12682	0.0333524	0.000437756	0.881 (0.825-0.940)	-0.0912393	0.028357	0.00129304	0.913 (0.863-0.965)	-0.0974142	0.0250944	0.000336137	0.907 (0.864-0.953)	60.8468	0.327143	46.9129	45	0.393982	0.00760779	0.00582234	0.198119	TRUE	0	NA	0.433
1-stearoyl-2-docosahexaenoyl-GPE (18:0/22:6)	GCST90200065	50	-0.112188	0.0225044	6.19195e-07	0.894 (0.855-0.934)	-0.171476	0.049769	0.0011939	0.842 (0.764-0.929)	-0.120369	0.0386101	0.00182361	0.887 (0.822-0.956)	-0.134306	0.0344734	0.000296681	0.874 (0.817-0.935)	38.1883	0.227819	55.6673	49	0.238281	0.0100264	0.00739324	0.181395	TRUE	0	NA	0.273
1-stearoyl-2-linoleoyl-GPI (18:0/18:2)	GCST90200067	41	-0.0850497	0.0272864	0.00182747	0.918 (0.871-0.969)	-0.120536	0.0627648	0.0621353	0.886 (0.784-1.002)	-0.0650456	0.043914	0.138552	0.937 (0.860-1.021)	-0.0590677	0.0515256	0.258451	0.943 (0.852-1.043)	33.3351	0.166999	37.9492	40	0.562924	0.00463935	0.00738954	0.533777	TRUE	5.80012e-281	rs444472, rs7412	<0.001
1-linoleoyl-GPG (18:2)	GCST90200074	40	-0.056465	0.0235718	0.0166002	0.945 (0.902-0.990)	-0.0469817	0.0405886	0.254289	0.954 (0.881-1.033)	-0.0454476	0.0338977	0.180008	0.956 (0.894-1.021)	-0.0432312	0.0363517	0.241533	0.958 (0.892-1.028)	42.7528	0.206758	35.8457	39	0.614541	-0.00197003	0.00686412	0.775669	TRUE	0	NA	0.663
1-myristoyl-2-arachidonoyl-GPC (14:0/20:4)	GCST90200078	42	0.0834677	0.0241767	0.000555609	1.087 (1.037-1.140)	0.0770695	0.0483874	0.119087	1.080 (0.982-1.188)	0.0934026	0.0386518	0.0156699	1.098 (1.018-1.184)	0.0858723	0.0389974	0.0333478	1.090 (1.009-1.176)	40.6651	0.202661	31.7844	41	0.848648	0.00105022	0.0068799	0.879441	TRUE	0	NA	0.863
1-oleoyl-2-arachidonoyl-GPE (18:1/20:4)	GCST90200079	49	-0.0814413	0.0191034	2.01543e-05	0.922 (0.888-0.957)	-0.122352	0.0370826	0.00185291	0.885 (0.823-0.952)	-0.110481	0.031208	0.000399919	0.895 (0.842-0.952)	-0.11097	0.0297423	0.000504368	0.895 (0.844-0.949)	50.9048	0.299814	50.1369	48	0.388665	0.00773361	0.00597557	0.201918	TRUE	0	NA	0.398
Arachidonoylcholine	GCST90200086	23	0.0933885	0.0375718	0.0129335	1.098 (1.020-1.182)	0.0422613	0.0883989	0.637536	1.043 (0.877-1.241)	0.145008	0.0523154	0.00557464	1.156 (1.043-1.281)	0.163865	0.0692601	0.0272131	1.178 (1.029-1.349)	28.3536	0.0793553	17.8854	22	0.71276	0.00690918	0.0108133	0.529761	TRUE	3.69263e-126	NA	0.743
1-palmitoleoyl-2-linolenoyl-GPC (16:1/18:3)	GCST90200102	29	-0.0699731	0.031824	0.0278956	0.932 (0.876-0.992)	-0.167522	0.0724498	0.0286262	0.846 (0.734-0.975)	-0.126845	0.0480504	0.00829448	0.881 (0.802-0.968)	-0.107174	0.0528349	0.0521192	0.898 (0.810-0.996)	34.1043	0.129336	25.1266	28	0.620938	0.0144429	0.00963651	0.145535	TRUE	7.57313e-200	NA	0.618
N,N,N-trimethyl-5-aminovalerate	GCST90200147	52	-0.0516713	0.0252776	0.0409388	0.950 (0.904-0.998)	-0.0594056	0.0544759	0.280724	0.942 (0.847-1.049)	-0.0477298	0.0390047	0.221069	0.953 (0.883-1.029)	-0.109555	0.0678342	0.112472	0.896 (0.785-1.024)	30.4168	0.191522	47.4375	51	0.615945	0.00111716	0.00697026	0.87331	TRUE	0	NA	0.63
Carotene diol (3)	GCST90200157	30	-0.0732233	0.033712	0.0298537	0.929 (0.870-0.993)	-0.0199433	0.0769184	0.797317	0.980 (0.843-1.140)	-0.0356253	0.0501159	0.477172	0.965 (0.875-1.065)	-0.0512919	0.0631344	0.423168	0.950 (0.839-1.075)	26.4835	0.103184	24.5145	29	0.703176	-0.00683622	0.00887081	0.447373	TRUE	3.25206e-157	NA	0.735
Hexadecenedioate (C16:1-DC)	GCST90200164	63	-0.0404888	0.0156792	0.0098135	0.960 (0.931-0.990)	-0.0314468	0.0238709	0.192642	0.969 (0.925-1.015)	-0.037094	0.0233727	0.112497	0.964 (0.920-1.009)	-0.0298457	0.0238567	0.215621	0.971 (0.926-1.017)	63.3044	0.461985	46.813	62	0.9241	-0.00224948	0.00447795	0.617233	TRUE	0	NA	0.923
Glutamine conjugate of C7H12O2	GCST90200167	33	0.0865492	0.0385026	0.0245838	1.090 (1.011-1.176)	0.0671884	0.0960435	0.489417	1.069 (0.886-1.291)	0.0996707	0.0553781	0.0718889	1.105 (0.991-1.231)	0.125625	0.097702	0.207739	1.134 (0.936-1.373)	22.2994	0.093119	30.987	32	0.51767	0.00243801	0.0110799	0.827284	TRUE	2.3085e-142	NA	0.534
N-methylhydroxyproline	GCST90200177	18	0.122622	0.0499915	0.014173	1.130 (1.025-1.247)	0.0583077	0.109109	0.600414	1.060 (0.856-1.313)	0.120967	0.0666258	0.069428	1.129 (0.990-1.286)	0.0956252	0.108218	0.389218	1.100 (0.890-1.360)	21.7917	0.0566669	11.9125	17	0.805404	0.0104496	0.0157576	0.516678	TRUE	2.89487e-76	NA	0.823
Glucuronide of C10H18O2 (7)	GCST90200178	22	-0.0884345	0.0397082	0.02594	0.915 (0.847-0.989)	-0.107988	0.100725	0.296435	0.898 (0.737-1.094)	-0.0581825	0.0564937	0.30306	0.943 (0.845-1.054)	-0.0125071	0.107882	0.908807	0.988 (0.799-1.220)	22.3026	0.0802941	29.0363	21	0.113134	0.00306246	0.0138866	0.827692	TRUE	1.51182e-95	NA	0.118
Tetradecadienoate (14:2)	GCST90200187	20	-0.100868	0.0462347	0.0291351	0.904 (0.826-0.990)	-0.180171	0.153225	0.254968	0.835 (0.618-1.128)	-0.027727	0.0703058	0.693303	0.973 (0.847-1.116)	-0.00208818	0.0968058	0.983015	0.998 (0.825-1.206)	24.2983	0.0586776	23.6084	19	0.211605	0.00864623	0.0156941	0.588461	TRUE	1.3041e-90	NA	0.24
N-acetyl-isoputreanine	GCST90200195	69	-0.0411558	0.0178151	0.0208788	0.960 (0.927-0.994)	-0.0397148	0.0375332	0.293799	0.961 (0.893-1.034)	-0.0317742	0.0273137	0.244704	0.969 (0.918-1.022)	-0.0225484	0.0319458	0.482703	0.978 (0.918-1.041)	45.5939	0.376578	64.5305	68	0.596875	-0.000241374	0.00553344	0.965336	TRUE	0	NA	0.609
N-acetyl leucine	GCST90200204	19	0.10854	0.043899	0.0134177	1.115 (1.023-1.215)	0.174842	0.0872959	0.0614033	1.191 (1.004-1.413)	0.122217	0.0579655	0.0349928	1.130 (1.009-1.266)	0.16048	0.0874562	0.083091	1.174 (0.989-1.394)	21.2221	0.0526027	16.2218	18	0.577068	-0.00885401	0.0100763	0.391815	TRUE	2.7868e-76	NA	0.634
3-indoleglyoxylic acid	GCST90200205	31	0.0725796	0.0268344	0.00683614	1.075 (1.020-1.133)	0.0352845	0.0553952	0.529148	1.036 (0.929-1.155)	0.0399713	0.038958	0.304888	1.041 (0.964-1.123)	0.0491865	0.0408354	0.237811	1.050 (0.970-1.138)	45.0596	0.174317	21.2329	30	0.880465	0.00641315	0.00833336	0.447775	TRUE	3.67249e-293	NA	0.893
Sulfate of piperine metabolite C16H19NO3 (2)	GCST90200210	28	-0.0897059	0.040704	0.0275341	0.914 (0.844-0.990)	-0.178055	0.111055	0.120949	0.837 (0.673-1.040)	-0.082374	0.0556419	0.138758	0.921 (0.826-1.027)	-0.117796	0.101648	0.25666	0.889 (0.728-1.085)	21.556	0.075733	26.3516	27	0.499161	0.00984642	0.0115157	0.400337	TRUE	4.13722e-115	NA	0.516
Succinoyltaurine	GCST90200235	65	0.0512945	0.0177925	0.00393995	1.053 (1.017-1.090)	0.0508781	0.0423848	0.234483	1.052 (0.968-1.143)	0.0668257	0.0289909	0.0211634	1.069 (1.010-1.132)	0.0434305	0.0284429	0.131704	1.044 (0.988-1.104)	45.7642	0.369416	83.3474	64	0.0525564	7.50439e-05	0.00668889	0.991084	TRUE	0	NA	0.055
Hydroxy-N6,N6,N6-trimethyllysine	GCST90200240	28	0.096057	0.0424866	0.0237668	1.101 (1.013-1.196)	0.0895181	0.0962518	0.360906	1.094 (0.906-1.321)	0.0692451	0.0612907	0.258569	1.072 (0.950-1.208)	0.0690821	0.116851	0.559304	1.072 (0.852-1.347)	21.5383	0.0734579	22.0212	27	0.7363	0.000776687	0.0102586	0.940228	TRUE	2.26715e-115	NA	0.715
Eicosenedioate (C20:1-DC)	GCST90200245	35	-0.0735519	0.0266716	0.00582115	0.929 (0.882-0.979)	-0.0298916	0.0531426	0.577592	0.971 (0.875-1.077)	-0.0625193	0.0384368	0.103834	0.939 (0.871-1.013)	-0.0547581	0.0413634	0.194392	0.947 (0.873-1.027)	39.0292	0.171217	35.0548	34	0.417864	-0.00864249	0.00904693	0.346374	TRUE	1.35544e-282	NA	0.475
Deoxycholic acid 12-sulfate	GCST90200250	43	-0.053058	0.0221449	0.0165773	0.948 (0.908-0.990)	-0.00614735	0.0409632	0.881445	0.994 (0.917-1.077)	-0.0255794	0.0346406	0.460257	0.975 (0.911-1.043)	-0.0388508	0.0354205	0.278958	0.962 (0.897-1.031)	39.7878	0.226388	27.3915	42	0.960236	-0.00865865	0.00636081	0.18087	TRUE	0	NA	0.972
Metabolonic lactone sulfate	GCST90200257	85	-0.0281812	0.0133201	0.0343707	0.972 (0.947-0.998)	-0.0277005	0.0231748	0.235379	0.973 (0.929-1.018)	-0.0328123	0.0207208	0.113298	0.968 (0.929-1.008)	-0.0320914	0.0194467	0.102633	0.968 (0.932-1.006)	62.6721	0.62785	101.248	84	0.096828	-0.000122876	0.00457722	0.978648	TRUE	0	NA	0.117
3-ureidopropionate	GCST90200283	25	0.111986	0.0441166	0.0111355	1.118 (1.026-1.220)	0.0379138	0.111575	0.737087	1.039 (0.835-1.293)	0.109839	0.0619931	0.0764283	1.116 (0.988-1.260)	0.111069	0.0959821	0.258583	1.117 (0.926-1.349)	22.6262	0.0747513	26.2465	24	0.340776	0.00861904	0.0117968	0.472385	TRUE	8.21144e-108	NA	0.373
Creatine	GCST90200323	28	-0.109906	0.0372438	0.00316774	0.896 (0.833-0.964)	-0.063103	0.0915436	0.496727	0.939 (0.785-1.123)	-0.0861933	0.0568797	0.129681	0.917 (0.821-1.026)	-0.101523	0.0684381	0.149542	0.903 (0.790-1.033)	29.1561	0.0978554	24.1236	27	0.623451	-0.00538646	0.00962429	0.580492	TRUE	2.07177e-158	NA	0.679
1-palmitoyl-2-linoleoyl-gpc (16:0/18:2)	GCST90200330	45	-0.0719446	0.0264752	0.00657898	0.931 (0.884-0.980)	-0.154735	0.0563185	0.00873877	0.857 (0.767-0.957)	-0.126934	0.0426604	0.00292551	0.881 (0.810-0.958)	-0.118919	0.0508966	0.0240847	0.888 (0.804-0.981)	30.0188	0.162444	39.487	44	0.665249	0.0120712	0.00724756	0.103072	TRUE	8.2819e-276	rs173539	0.01
Phenylpyruvate	GCST90200365	37	0.0764111	0.0337526	0.0235827	1.079 (1.010-1.153)	0.168746	0.103541	0.112124	1.184 (0.966-1.450)	0.113816	0.0512449	0.0263495	1.121 (1.013-1.239)	0.156444	0.0846688	0.0728733	1.169 (0.991-1.380)	24.7014	0.11055	48.0221	36	0.0867855	-0.010996	0.0114213	0.342273	TRUE	1.44296e-175	NA	0.097
Ornithine	GCST90200404	30	-0.0920337	0.0386588	0.0172815	0.912 (0.846-0.984)	-0.0571219	0.0822575	0.493136	0.944 (0.804-1.110)	-0.0986445	0.0546114	0.0708721	0.906 (0.814-1.008)	-0.138531	0.0952629	0.156631	0.871 (0.722-1.049)	23.0727	0.0836112	31.0362	29	0.363721	-0.00431216	0.00884127	0.629538	TRUE	1.46381e-131	NA	0.377
Orotidine	GCST90200681	42	0.0511374	0.0213092	0.0164051	1.052 (1.009-1.097)	0.0286182	0.0357198	0.427757	1.029 (0.959-1.104)	0.0160645	0.0311844	0.606452	1.016 (0.956-1.080)	0.0200318	0.0306283	0.516744	1.020 (0.961-1.083)	67.1309	0.330874	56.1437	41	0.0577948	0.00474146	0.00537108	0.382633	TRUE	0	NA	0.069
1-palmitoyl-2-arachidonoyl-gpc (16:0/20:4n6)	GCST90200692	66	0.0472015	0.0151363	0.00181817	1.048 (1.018-1.080)	0.0873963	0.026104	0.00136712	1.091 (1.037-1.149)	0.0657954	0.0245667	0.0074012	1.068 (1.018-1.121)	0.0620521	0.0233514	0.00990152	1.064 (1.016-1.114)	66.8092	0.508102	49.2409	65	0.926909	-0.00972404	0.00514513	0.0632948	TRUE	0	NA	0.915
Glycochenodeoxycholate glucuronide (1)	GCST90200693	66	-0.0316841	0.0129862	0.0146941	0.969 (0.944-0.994)	-0.0279611	0.0201414	0.169877	0.972 (0.935-1.012)	-0.0264041	0.0194573	0.174772	0.974 (0.937-1.012)	-0.0250993	0.0177193	0.161406	0.975 (0.942-1.010)	93.6918	0.701809	62.0637	65	0.580347	-0.00110838	0.00458359	0.809696	TRUE	0	NA	0.593
2'-o-methylcytidine	GCST90200694	57	-0.0348705	0.0155453	0.0248872	0.966 (0.937-0.996)	-0.0571766	0.0250278	0.0262223	0.944 (0.899-0.992)	-0.0321792	0.0219581	0.142789	0.968 (0.928-1.011)	-0.0316043	0.0201634	0.122653	0.969 (0.931-1.008)	81.7395	0.522514	47.5542	56	0.781787	0.00660347	0.00580666	0.260375	TRUE	0	NA	0.818
2'-o-methyluridine	GCST90200695	58	-0.0324994	0.0144042	0.0240556	0.968 (0.941-0.996)	-0.0439278	0.0239792	0.0722841	0.957 (0.913-1.003)	-0.0323145	0.0197604	0.101984	0.968 (0.931-1.006)	-0.0311182	0.0188655	0.104551	0.969 (0.934-1.006)	89.6493	0.610625	59.0383	57	0.400914	0.00382774	0.00633436	0.548097	TRUE	0	NA	0.455
Adenosine 5'-diphosphate (ADP) to pantothenate ratio	GCST90200720	16	-0.0999212	0.0430824	0.0203786	0.905 (0.832-0.985)	-0.187752	0.0928746	0.0627668	0.829 (0.691-0.994)	-0.12896	0.0583057	0.0269808	0.879 (0.784-0.985)	-0.131413	0.0891943	0.161335	0.877 (0.736-1.044)	20.4973	0.0716132	13.7347	15	0.545735	0.013938	0.0130567	0.30381	TRUE	1.27004e-66	rs77506352	0.043
Adenosine 5'-diphosphate (ADP) to gluconate ratio	GCST90200746	24	0.0748787	0.0328496	0.0226411	1.078 (1.011-1.149)	0.152722	0.0872881	0.0941208	1.165 (0.982-1.382)	0.042419	0.0482202	0.379026	1.043 (0.949-1.147)	0.0416199	0.0885888	0.642915	1.042 (0.876-1.240)	21.5457	0.113405	29.925	23	0.151568	-0.0124506	0.012608	0.334127	TRUE	2.01055e-106	NA	0.165
Glycine to pyridoxal ratio	GCST90200756	28	-0.0672348	0.0307296	0.0286735	0.935 (0.880-0.993)	-0.052774	0.061079	0.395474	0.949 (0.842-1.069)	-0.0525696	0.0447776	0.240388	0.949 (0.869-1.036)	-0.0509749	0.0452507	0.269866	0.950 (0.870-1.038)	38.3853	0.12932	21.5286	27	0.760931	-0.00253542	0.00925495	0.786285	TRUE	1.75444e-216	NA	0.785
Phosphate to mannose ratio	GCST90200769	38	0.0665152	0.0310585	0.0322248	1.069 (1.006-1.136)	0.0167332	0.0732303	0.82055	1.017 (0.881-1.174)	0.0214456	0.0480772	0.65555	1.022 (0.930-1.123)	0.0266946	0.0550885	0.630833	1.027 (0.922-1.144)	27.7012	0.12734	26.611	37	0.896935	0.00772578	0.010292	0.457738	TRUE	7.34449e-212	NA	0.901
Cysteine to 5-oxoproline ratio	GCST90200785	34	-0.0558345	0.0272459	0.0404347	0.946 (0.897-0.998)	-0.0776173	0.0440471	0.0875965	0.925 (0.849-1.009)	-0.0580991	0.0405325	0.151745	0.944 (0.871-1.022)	-0.0602538	0.0391964	0.133772	0.942 (0.872-1.017)	41.8196	0.169519	33.5729	33	0.439523	0.00441545	0.00693666	0.528952	TRUE	4.02105e-292	NA	0.494
Glutamine to asparagine ratio	GCST90200787	58	0.0422434	0.0186055	0.0231785	1.043 (1.006-1.082)	0.0546646	0.030466	0.078167	1.056 (0.995-1.121)	0.0510791	0.0325432	0.116513	1.052 (0.987-1.122)	0.0428756	0.0297225	0.154625	1.044 (0.985-1.106)	57.3257	0.38576	56.6816	57	0.486979	-0.00261135	0.00506072	0.607883	TRUE	0	NA	0.51
Carnitine to palmitoylcarnitine (C16) ratio	GCST90200792	35	-0.12125	0.0338585	0.000342176	0.886 (0.829-0.947)	-0.0127197	0.100664	0.900215	0.987 (0.811-1.203)	-0.146886	0.0498118	0.00318984	0.863 (0.783-0.952)	-0.162907	0.0732317	0.0328547	0.850 (0.736-0.981)	23.9828	0.102712	35.394	34	0.402268	-0.0123164	0.0107365	0.259569	TRUE	8.03213e-161	NA	0.452
Oleoyl-linoleoyl-glycerol (18:1 to 18:2) [2] to linoleoyl-arachidonoyl-glycerol (18:2 to 20:4) [1] ratio	GCST90200794	50	-0.0614894	0.018409	0.000837228	0.940 (0.907-0.975)	-0.0941526	0.0324198	0.0055511	0.910 (0.854-0.970)	-0.072162	0.0291267	0.0132299	0.930 (0.879-0.985)	-0.0667535	0.0273071	0.0181471	0.935 (0.887-0.987)	52.1134	0.327248	41.8133	49	0.756966	0.00756577	0.00618132	0.226936	TRUE	0	NA	0.786
Oleoyl-linoleoyl-glycerol (18:1 to 18:2) [2] to linoleoyl-arachidonoyl-glycerol (18:2 to 20:4) [2] ratio	GCST90200795	48	-0.0729485	0.0197926	0.00022812	0.930 (0.894-0.966)	-0.0851925	0.0396394	0.0369148	0.918 (0.850-0.993)	-0.0775857	0.0302421	0.0103031	0.925 (0.872-0.982)	-0.0723045	0.0298805	0.0194507	0.930 (0.877-0.986)	47.0322	0.285379	59.2287	47	0.108704	0.00242252	0.00646715	0.709688	TRUE	0	NA	0.137
Adenosine 5'-diphosphate (ADP) to sulfate ratio	GCST90200824	25	0.0681688	0.0337051	0.0431237	1.071 (1.002-1.144)	0.0384107	0.0863002	0.660421	1.039 (0.877-1.231)	0.0385757	0.0484441	0.425862	1.039 (0.945-1.143)	0.00127031	0.0863649	0.988386	1.001 (0.845-1.186)	20.8792	0.113746	31.256	24	0.146538	0.00527306	0.0136268	0.702341	TRUE	2.07076e-107	NA	0.163
Citrate to oxalate (ethanedioate) ratio	GCST90200842	17	-0.123508	0.0478319	0.00981946	0.884 (0.805-0.971)	-0.105868	0.125069	0.410588	0.900 (0.704-1.149)	-0.209203	0.0692383	0.0025153	0.811 (0.708-0.929)	-0.258315	0.106188	0.0270983	0.772 (0.627-0.951)	24.6973	0.0516929	20.4861	16	0.199121	-0.00264292	0.0167664	0.87685	TRUE	8.44759e-78	NA	0.211
Adenosine 5'-monophosphate (AMP) to flavin adenine dinucleotide (FAD) ratio	GCST90200843	21	0.0899831	0.0351434	0.0104536	1.094 (1.021-1.172)	0.159438	0.0889413	0.0889716	1.173 (0.985-1.396)	0.144645	0.0511036	0.00464867	1.156 (1.045-1.277)	0.145407	0.0673221	0.0431009	1.157 (1.014-1.320)	27.2868	0.0920658	20.2425	20	0.442855	-0.0111757	0.0131148	0.404747	TRUE	2.30698e-114	NA	0.471
Adenosine 5'-monophosphate (AMP) to citrate ratio	GCST90200845	24	-0.0986668	0.0469884	0.0357452	0.906 (0.826-0.993)	-0.29492	0.110131	0.0137424	0.745 (0.600-0.924)	-0.0751738	0.0672496	0.263638	0.928 (0.813-1.058)	-0.0759527	0.109746	0.495815	0.927 (0.747-1.149)	21.0583	0.0615425	21.1998	23	0.568888	0.0242282	0.0122965	0.061513	TRUE	1.90674e-95	NA	0.61
Adenosine 5'-monophosphate (AMP) to arginine ratio	GCST90200852	18	-0.104181	0.0524602	0.0470446	0.901 (0.813-0.999)	-0.113184	0.12129	0.3646	0.893 (0.704-1.133)	-0.0796691	0.0732507	0.276762	0.923 (0.800-1.066)	-0.115128	0.104442	0.285686	0.891 (0.726-1.094)	21.035	0.0461511	14.6297	17	0.622133	0.00118394	0.0143797	0.935402	TRUE	2.45051e-71	NA	0.655
Cortisone to 4-cholesten-3-one ratio	GCST90200876	32	-0.0772655	0.0355162	0.0295928	0.926 (0.863-0.992)	-0.00166877	0.0880401	0.985003	0.998 (0.840-1.186)	-0.0929535	0.0507985	0.0672729	0.911 (0.825-1.007)	-0.121438	0.0942107	0.206933	0.886 (0.736-1.065)	21.7785	0.0996872	37.047	31	0.209964	-0.00883473	0.00923135	0.346199	TRUE	5.42314e-136	NA	0.214
Retinol (Vitamin A) to linoleoyl-arachidonoyl-glycerol (18:2 to 20:4) [1] ratio	GCST90200907	34	-0.0691814	0.0276511	0.0123513	0.933 (0.884-0.985)	-0.180416	0.0666447	0.0107973	0.835 (0.733-0.951)	-0.0891916	0.0417785	0.0327719	0.915 (0.843-0.993)	-0.106021	0.050097	0.0419462	0.899 (0.815-0.992)	34.2274	0.151059	41.584	33	0.145179	0.0175387	0.00938869	0.0709327	TRUE	1.33178e-235	rs111784051, rs2001846	<0.001
Retinol (Vitamin A) to oleoyl-linoleoyl-glycerol (18:1 to 18:2) [2] ratio	GCST90200910	42	0.0657906	0.0283482	0.0202973	1.068 (1.010-1.129)	0.0349629	0.0814035	0.669863	1.036 (0.883-1.215)	0.0870637	0.0432708	0.0442132	1.091 (1.002-1.188)	0.124166	0.0651787	0.06381	1.132 (0.996-1.286)	26.9268	0.141054	56.0751	41	0.0585099	0.00385778	0.00928469	0.679997	TRUE	1.03311e-223	NA	0.06
Alpha-ketobutyrate to 3-methyl-2-oxobutyrate ratio	GCST90200917	26	-0.0944915	0.0412292	0.0219138	0.910 (0.839-0.986)	-0.0314297	0.101939	0.7605	0.969 (0.794-1.183)	-0.0436324	0.0620536	0.481968	0.957 (0.848-1.081)	-0.0274987	0.0899377	0.762324	0.973 (0.816-1.160)	22.5277	0.0718129	23.8259	25	0.52945	-0.00787141	0.011637	0.505245	TRUE	2.41014e-111	NA	0.548
Glutamate to pyruvate ratio	GCST90200942	28	0.0995613	0.042202	0.0183163	1.105 (1.017-1.200)	0.173028	0.104936	0.111201	1.189 (0.968-1.460)	0.0679517	0.0600059	0.257459	1.070 (0.952-1.204)	0.0185274	0.118211	0.876622	1.019 (0.808-1.284)	21.6352	0.0738058	28.5418	27	0.38346	-0.00847833	0.0110087	0.448155	TRUE	2.91184e-114	NA	0.398
Arachidonate (20:4n6) to paraxanthine ratio	GCST90200977	25	0.0860333	0.0387741	0.0264981	1.090 (1.010-1.176)	0.201336	0.0917973	0.0386613	1.223 (1.022-1.464)	0.142211	0.0556288	0.0105752	1.153 (1.034-1.286)	0.18904	0.0873815	0.0406899	1.208 (1.018-1.434)	25.7204	0.0823365	25.1288	24	0.398788	-0.0169474	0.0122189	0.178742	TRUE	5.31728e-124	NA	0.39
Arachidonate (20:4n6) to linoleate (18:2n6) ratio	GCST90200979	44	0.0533687	0.0219406	0.0149983	1.055 (1.010-1.101)	0.0943987	0.0390478	0.0200459	1.099 (1.018-1.186)	0.085968	0.0341978	0.0119424	1.090 (1.019-1.165)	0.0830016	0.0324009	0.0140043	1.087 (1.020-1.158)	46.8762	0.244861	40.8958	43	0.562948	-0.00790413	0.00622251	0.210988	TRUE	0	NA	0.568
Cholesterol to linoleoyl-arachidonoyl-glycerol (18:2 to 20:4) [2] ratio	GCST90200986	47	-0.0862767	0.0258541	0.000846682	0.917 (0.872-0.965)	-0.147906	0.0597167	0.0170812	0.863 (0.767-0.970)	-0.117741	0.0426462	0.00576459	0.889 (0.818-0.966)	-0.112685	0.0480772	0.0234623	0.893 (0.813-0.982)	30.0007	0.182236	53.9222	46	0.197266	0.00874892	0.00749661	0.249337	TRUE	1.63298e-290	rs283815	0.049
Benzoate to linoleoyl-arachidonoyl-glycerol (18:2 to 20:4) [1] ratio	GCST90200988	25	-0.114033	0.0303431	0.000171194	0.892 (0.841-0.947)	-0.174927	0.0715173	0.0225148	0.840 (0.730-0.966)	-0.147696	0.0459255	0.00129994	0.863 (0.788-0.944)	-0.157469	0.0545314	0.0080909	0.854 (0.768-0.951)	33.7419	0.122489	16.7488	24	0.859175	0.00994119	0.0105725	0.356843	TRUE	8.15488e-171	NA	0.862
Benzoate to linoleoyl-arachidonoyl-glycerol (18:2 to 20:4) [2] ratio	GCST90200990	35	-0.101759	0.0268109	0.000147391	0.903 (0.857-0.952)	-0.110753	0.0595305	0.0717537	0.895 (0.797-1.006)	-0.129675	0.0433714	0.0027909	0.878 (0.807-0.956)	-0.146765	0.0523733	0.00831756	0.863 (0.779-0.957)	31.2012	0.157215	35.1406	34	0.413895	0.00132121	0.00774376	0.865567	TRUE	9.28256e-224	NA	0.449
Androsterone glucuronide to etiocholanolone glucuronide ratio	GCST90201013	69	-0.0345015	0.0159314	0.0303391	0.966 (0.936-0.997)	-0.0356748	0.0264491	0.18194	0.965 (0.916-1.016)	-0.0410006	0.0234589	0.0805047	0.960 (0.917-1.005)	-0.0374301	0.025851	0.152236	0.963 (0.916-1.013)	61.7192	0.552206	61.8829	68	0.68563	0.000256907	0.00462316	0.95585	TRUE	0	NA	0.682
Glucuronate to androsterone glucuronide ratio	GCST90201014	37	0.0504129	0.0231312	0.0292994	1.052 (1.005-1.100)	0.0535578	0.0347425	0.132173	1.055 (0.986-1.129)	0.0512287	0.0353332	0.147094	1.053 (0.982-1.128)	0.0468055	0.0308836	0.138366	1.048 (0.986-1.113)	57.6886	0.260774	30.6607	36	0.720278	-0.000626037	0.00516015	0.90413	TRUE	0	NA	0.771
Bilirubin (Z,Z) to androsterone glucuronide ratio	GCST90201015	71	0.0457025	0.0163137	0.00508683	1.047 (1.014-1.081)	0.0597357	0.0261433	0.0253957	1.062 (1.009-1.117)	0.0646245	0.0258839	0.0125354	1.067 (1.014-1.122)	0.0541094	0.0236072	0.0249126	1.056 (1.008-1.106)	56.6662	0.48562	58.5295	70	0.834205	-0.00327566	0.00476856	0.49443	TRUE	0	NA	0.847
Bilirubin (Z,Z) to etiocholanolone glucuronide ratio	GCST90201016	55	0.0420897	0.0182274	0.0209356	1.043 (1.006-1.081)	0.0397875	0.0314168	0.210892	1.041 (0.978-1.107)	0.0540758	0.0263014	0.039782	1.056 (1.003-1.111)	0.0490217	0.0270124	0.0751131	1.050 (0.996-1.107)	47.5393	0.330713	45.3682	54	0.79229	0.000498927	0.00554549	0.92865	TRUE	0	NA	0.79
Bilirubin (Z,Z) to glucuronate ratio	GCST90201018	40	0.0447641	0.0212059	0.0347781	1.046 (1.003-1.090)	0.027729	0.0393114	0.484883	1.028 (0.952-1.110)	0.0401667	0.0314681	0.201805	1.041 (0.979-1.107)	0.0393527	0.0321245	0.227921	1.040 (0.977-1.108)	53.229	0.253409	39.3901	39	0.452426	0.00373441	0.00721262	0.607627	TRUE	0	NA	0.534
Disease progression to geographic atrophy form in AMD
Imidazole lactate	GCST90199639	43	-0.0874236	0.0309419	0.00472199	0.916 (0.862-0.974)	-0.129357	0.0592182	0.0347056	0.879 (0.782-0.987)	-0.091053	0.0443561	0.0400947	0.913 (0.837-0.996)	-0.0948893	0.0427116	0.0317525	0.909 (0.836-0.989)	80.9014	0.404189	45.457	42	0.330096	0.00857579	0.0101506	0.403094	TRUE	1.54303e-167	NA	0.385
4-guanidinobutanoate	GCST90199640	34	0.0743963	0.0364001	0.0409687	1.077 (1.003-1.157)	0.0645921	0.0673239	0.344539	1.067 (0.935-1.217)	0.04303	0.05446	0.429457	1.044 (0.938-1.162)	0.0562083	0.0528034	0.294837	1.058 (0.954-1.173)	73.724	0.292356	27.9001	33	0.719072	0.00200904	0.0116055	0.863654	TRUE	3.9209e-111	NA	0.747
Butyrylglycine	GCST90199706	34	-0.0717815	0.0289627	0.0131967	0.931 (0.879-0.985)	-0.0561555	0.0564335	0.327165	0.945 (0.846-1.056)	-0.0813806	0.0462395	0.078411	0.922 (0.842-1.009)	-0.0863472	0.0452028	0.064828	0.917 (0.840-1.002)	84.4096	0.448887	21.8229	33	0.931473	-0.00364021	0.0112832	0.74908	TRUE	4.87814e-207	NA	0.944
Campesterol	GCST90199725	23	0.0862484	0.0438477	0.049183	1.090 (1.000-1.188)	0.00971482	0.0914273	0.916387	1.010 (0.844-1.208)	0.0644743	0.0629825	0.305983	1.067 (0.943-1.207)	0.0734449	0.0638853	0.262638	1.076 (0.950-1.220)	43.9198	0.185506	22.8469	22	0.410415	0.0152097	0.0158429	0.347961	TRUE	5.64971e-53	NA	0.496
Gamma-glutamylglycine	GCST90199741	35	-0.107823	0.0392182	0.0059719	0.898 (0.831-0.970)	-0.0489965	0.0708091	0.493807	0.952 (0.829-1.094)	-0.0709701	0.0550443	0.197284	0.931 (0.836-1.038)	-0.0668626	0.0537151	0.221731	0.935 (0.842-1.039)	62.2864	0.250357	30.1454	34	0.657126	-0.0100752	0.0100975	0.325637	TRUE	7.68385e-85	NA	0.703
3-(3-amino-3-carboxypropyl)uridine	GCST90199766	12	0.287502	0.111102	0.00966132	1.333 (1.072-1.657)	0.115545	0.70858	0.873715	1.122 (0.280-4.501)	0.354125	0.160278	0.0271442	1.425 (1.041-1.951)	0.515922	0.273211	0.0856184	1.675 (0.981-2.862)	22.5718	0.035174	13.0658	11	0.289044	0.0141908	0.0575349	0.810171	TRUE	2.90549e-06	NA	0.341
5-methyluridine (ribothymidine)	GCST90199783	27	0.0841634	0.0378018	0.0259848	1.088 (1.010-1.171)	0.0858814	0.0630611	0.185384	1.090 (0.963-1.233)	0.0610511	0.0520734	0.241035	1.063 (0.960-1.177)	0.0642693	0.051911	0.226755	1.066 (0.963-1.181)	83.895	0.262497	18.7133	26	0.848304	-0.000363867	0.0106907	0.973119	TRUE	5.39587e-101	NA	0.848
Homostachydrine	GCST90199787	22	-0.209279	0.0694882	0.00259768	0.811 (0.708-0.930)	-0.381248	0.289176	0.202271	0.683 (0.388-1.204)	-0.330075	0.103077	0.0013638	0.719 (0.587-0.880)	-0.409407	0.122378	0.00306619	0.664 (0.522-0.844)	30.5611	0.0810146	30.9023	21	0.0753	0.0181037	0.0290797	0.540612	TRUE	1.06749e-14	NA	0.084
Isobutyrylglycine	GCST90199798	22	-0.167874	0.0626395	0.00736209	0.845 (0.748-0.956)	-0.164016	0.20176	0.425832	0.849 (0.572-1.260)	-0.153526	0.0966188	0.112063	0.858 (0.710-1.036)	-0.146164	0.115832	0.220834	0.864 (0.689-1.084)	31.4117	0.0918546	17.3012	21	0.692692	-0.000441531	0.0219505	0.984151	TRUE	2.41364e-22	NA	0.721
1-palmitoyl-GPI (16:0)	GCST90199810	11	-0.230139	0.111971	0.0398451	0.794 (0.638-0.989)	-0.692935	0.457065	0.163812	0.500 (0.204-1.225)	-0.227935	0.146548	0.119861	0.796 (0.597-1.061)	-0.247064	0.224217	0.296321	0.781 (0.503-1.212)	22.1171	0.0294317	9.65729	10	0.471057	0.0399415	0.0382449	0.323557	TRUE	4.21986e-06	NA	0.514
4-vinylphenol sulfate	GCST90199824	16	-0.209745	0.090835	0.0209395	0.811 (0.679-0.969)	-0.390663	0.304088	0.219746	0.677 (0.373-1.228)	-0.155946	0.127598	0.221645	0.856 (0.666-1.099)	-0.10079	0.209414	0.637252	0.904 (0.600-1.363)	22.4305	0.0432355	14.4654	15	0.490564	0.0187617	0.030087	0.542931	TRUE	1.35529e-08	NA	0.513
Thymol sulfate	GCST90199827	12	0.209402	0.095377	0.0281264	1.233 (1.023-1.486)	0.194695	0.331165	0.569631	1.215 (0.635-2.325)	0.224535	0.12602	0.0747909	1.252 (0.978-1.602)	0.204744	0.199197	0.326094	1.227 (0.831-1.813)	25.7613	0.0382102	6.07976	11	0.86799	0.00167453	0.0361088	0.963925	TRUE	1.26684e-09	NA	0.872
Hexanoylglutamine	GCST90199833	39	0.145113	0.0397339	0.000260075	1.156 (1.070-1.250)	0.0295214	0.0876744	0.738233	1.030 (0.867-1.223)	0.0729435	0.0594923	0.220161	1.076 (0.957-1.209)	0.0945849	0.0673448	0.168295	1.099 (0.963-1.254)	52.9491	0.248741	31.7585	38	0.752295	0.0192155	0.0129919	0.147596	TRUE	1.7865e-79	NA	0.74
1-palmitoyl-2-linoleoyl-GPE (16:0/18:2)	GCST90199844	41	-0.0732558	0.0326507	0.0248567	0.929 (0.872-0.991)	-0.169759	0.0625928	0.00989417	0.844 (0.746-0.954)	-0.0938314	0.0500083	0.0606116	0.910 (0.825-1.004)	-0.123142	0.0662807	0.070556	0.884 (0.776-1.007)	72.4597	0.346694	33.2815	40	0.764903	0.0189221	0.010471	0.0784646	TRUE	6.67516e-140	NA	0.677
Glycosyl-N-stearoyl-sphingosine (d18:1/18:0)	GCST90199846	32	0.141079	0.0549605	0.010261	1.152 (1.034-1.282)	0.253997	0.166152	0.136815	1.289 (0.931-1.785)	0.110058	0.0837678	0.188898	1.116 (0.947-1.316)	0.104217	0.122763	0.40243	1.110 (0.872-1.412)	33.1133	0.127898	24.3394	31	0.796452	-0.0121669	0.016895	0.477009	TRUE	1.3677e-33	NA	0.808
Ergothioneine	GCST90199879	20	0.163973	0.0700161	0.0191839	1.178 (1.027-1.351)	0.124963	0.270621	0.649782	1.133 (0.667-1.926)	0.259693	0.112613	0.0211066	1.297 (1.040-1.617)	0.321376	0.128353	0.0215651	1.379 (1.072-1.773)	31.8481	0.0771019	23.7803	19	0.204716	0.00443137	0.0293523	0.881677	TRUE	2.73637e-16	NA	0.235
Cysteinylglycine disulfide	GCST90199883	31	0.089985	0.0416783	0.0308471	1.094 (1.008-1.187)	0.0379283	0.100651	0.709045	1.039 (0.853-1.265)	0.0875769	0.0676109	0.195214	1.092 (0.956-1.246)	0.0899227	0.0753797	0.242246	1.094 (0.944-1.268)	57.1954	0.211947	30.379	30	0.446372	0.00891597	0.0156331	0.57285	TRUE	2.02884e-67	NA	0.465
Cis-4-decenoate (10:1n6)	GCST90199893	29	0.0815836	0.0388863	0.0359049	1.085 (1.005-1.171)	0.0970267	0.0727628	0.193521	1.102 (0.955-1.271)	0.0768829	0.0553696	0.164973	1.080 (0.969-1.204)	0.101559	0.0530767	0.0659655	1.107 (0.998-1.228)	74.1237	0.253388	19.5678	28	0.879704	-0.00301395	0.0120027	0.803634	TRUE	9.26413e-96	NA	0.875
Carnitine C18:2	GCST90199916	28	-0.130327	0.0526805	0.0133639	0.878 (0.792-0.973)	-0.0987249	0.135151	0.471628	0.906 (0.695-1.181)	-0.131581	0.0808931	0.103821	0.877 (0.748-1.027)	-0.116847	0.0938024	0.223585	0.890 (0.740-1.069)	39.6891	0.132735	26.9459	27	0.466715	-0.00400744	0.0157347	0.800967	TRUE	1.34794e-34	NA	0.49
Margaroylcarnitine (C17)	GCST90199929	15	-0.251457	0.0912022	0.00583104	0.778 (0.650-0.930)	-1.02783	0.463043	0.0448414	0.358 (0.144-0.887)	-0.371786	0.130407	0.0043586	0.690 (0.534-0.890)	-0.395697	0.208588	0.0786468	0.673 (0.447-1.013)	23.9075	0.044074	15.1432	14	0.368434	0.0764842	0.044723	0.110977	TRUE	4.23e-08	NA	0.384
3-methyl catechol sulfate (1)	GCST90199938	13	0.296108	0.103077	0.00407009	1.345 (1.099-1.646)	0.690578	0.453702	0.1562	1.995 (0.820-4.854)	0.293206	0.138329	0.0340371	1.341 (1.022-1.758)	0.228864	0.231891	0.343152	1.257 (0.798-1.981)	21.7285	0.034226	10.2033	12	0.598134	-0.039552	0.0443013	0.391081	TRUE	2.23754e-06	NA	0.634
N-acetylalliin	GCST90199951	17	-0.16557	0.0730772	0.0234708	0.847 (0.734-0.978)	-0.442021	0.447551	0.338991	0.643 (0.267-1.545)	-0.100628	0.102177	0.324704	0.904 (0.740-1.105)	-0.127667	0.189485	0.510084	0.880 (0.607-1.276)	21.8702	0.0681934	19.9884	16	0.220743	0.0311423	0.0495364	0.539018	TRUE	3.36441e-13	NA	0.237
17alpha-hydroxypregnanolone glucuronide	GCST90199963	21	0.126724	0.056033	0.0237225	1.135 (1.017-1.267)	0.112162	0.11505	0.341862	1.119 (0.893-1.402)	0.0959716	0.0808082	0.234973	1.101 (0.939-1.290)	0.0831017	0.0817545	0.321541	1.087 (0.926-1.276)	51.6101	0.184869	26.3356	20	0.155012	0.00231694	0.015002	0.87889	TRUE	3.42703e-51	NA	0.204
Sphingomyelin (d18:1/24:1, d18:2/24:0)	GCST90199972	8	0.435207	0.137408	0.0015388	1.545 (1.180- 2.023)	0.534873	1.70708	0.764639	1.707 (0.060-48.461)	0.493173	0.204607	0.0159378	1.638 (1.097- 2.445)	0.659629	0.370507	0.118236	1.934 (0.936- 3.998)	21.228	0.0204944	11.6206	7	0.113747	-0.00874743	0.148884	0.955056	TRUE	0.0132543	NA	0.137
Trans 3,4-methyleneheptanoate	GCST90200023	9	0.276182	0.111724	0.0134363	1.318 (1.059-1.641)	0.416508	0.756462	0.599031	1.517 (0.344-6.680)	0.111339	0.156845	0.477787	1.118 (0.822-1.520)	0.025651	0.206372	0.904148	1.026 (0.685-1.537)	23.7695	0.0300163	12.6005	8	0.126353	-0.0140343	0.0741624	0.855277	TRUE	4.53766e-05	NA	0.149
1-palmitoyl-2-palmitoleoyl-gpc (16:0/16:1)	GCST90200038	12	0.224567	0.106995	0.0358305	1.252 (1.015-1.544)	0.541134	0.694145	0.453699	1.718 (0.441-6.697)	0.0623149	0.154038	0.685814	1.064 (0.787-1.439)	0.0325414	0.202076	0.874985	1.033 (0.695-1.535)	21.8413	0.0315929	18.7737	11	0.065278	-0.0276212	0.0592289	0.65096	TRUE	7.96061e-05	NA	0.074
Oleate/vaccenate (18:1)	GCST90200042	13	0.253747	0.108777	0.019663	1.289 (1.041-1.595)	0.235789	0.525968	0.662641	1.266 (0.452-3.549)	0.214184	0.142956	0.134069	1.239 (0.936-1.639)	0.258793	0.23507	0.292524	1.295 (0.817-2.053)	20.9301	0.0329848	6.04522	12	0.913785	0.00156248	0.0447752	0.972788	TRUE	8.26979e-08	NA	0.935
1-(1-enyl-stearoyl)-2-oleoyl-GPE (p-18:0/18:1)	GCST90200044	11	0.217831	0.103368	0.0350886	1.243 (1.015-1.523)	0.300707	0.35042	0.413088	1.351 (0.680-2.685)	0.145652	0.145507	0.316827	1.157 (0.870-1.539)	0.26653	0.247556	0.306926	1.305 (0.804-2.121)	24.9669	0.0331507	13.513	10	0.196386	-0.00864481	0.0340994	0.805564	TRUE	3.36421e-06	NA	0.224
1-stearoyl-2-arachidonoyl-GPE (18:0/20:4)	GCST90200045	39	-0.109731	0.0367072	0.00279567	0.896 (0.834-0.963)	-0.20682	0.0703098	0.0056058	0.813 (0.708-0.933)	-0.152024	0.0596298	0.0107888	0.859 (0.764-0.965)	-0.162457	0.0613882	0.0117716	0.850 (0.754-0.959)	60.769	0.279694	34.5664	38	0.629011	0.0174579	0.0107829	0.113933	TRUE	9.53541e-97	NA	0.576
1-palmitoyl-2-docosahexaenoyl-GPE (16:0/22:6)	GCST90200063	31	-0.148671	0.0382109	9.99166e-05	0.862 (0.800-0.929)	-0.204751	0.0670052	0.00478281	0.815 (0.715-0.929)	-0.151014	0.0549099	0.00595558	0.860 (0.772-0.958)	-0.174017	0.0528493	0.00254722	0.840 (0.758-0.932)	74.3516	0.267603	28.6031	30	0.538512	0.0110662	0.0108615	0.316699	TRUE	3.39623e-90	NA	0.554
N-palmitoyl-sphinganine (d18:0/16:0)	GCST90200064	16	0.184132	0.0880026	0.0364078	1.202 (1.012-1.428)	0.428156	0.322704	0.205818	1.534 (0.815-2.888)	0.145971	0.114906	0.20396	1.157 (0.924-1.449)	0.0597281	0.183404	0.749178	1.062 (0.741-1.521)	23.828	0.0463215	6.62925	15	0.967134	-0.0258589	0.0329004	0.444982	TRUE	2.49329e-12	NA	0.969
1-oleoyl-2-arachidonoyl-GPE (18:1/20:4)	GCST90200079	34	-0.153857	0.0382197	5.68328e-05	0.857 (0.796-0.924)	-0.184337	0.0840166	0.0356086	0.832 (0.705-0.981)	-0.148537	0.0585337	0.0111608	0.862 (0.769-0.967)	-0.174149	0.0546037	0.00311969	0.840 (0.755-0.935)	62.6947	0.255277	41.8765	33	0.13827	0.00562168	0.0132461	0.674111	TRUE	3.3866e-76	NA	0.158
Glycosyl-N-palmitoyl-sphingosine (d18:1/16:0)	GCST90200085	22	0.151819	0.0536601	0.0046653	1.164 (1.048-1.293)	0.0503893	0.152878	0.745126	1.052 (0.779-1.419)	0.10526	0.0790213	0.182845	1.111 (0.952-1.297)	0.104854	0.0844337	0.227984	1.111 (0.941-1.310)	47.5934	0.12535	28.7453	21	0.120251	0.0151047	0.02071	0.474246	TRUE	2.20021e-30	NA	0.149
Furaneol sulfate	GCST90200097	9	0.208597	0.0801549	0.00925687	1.232 (1.053-1.442)	0.168905	0.211198	0.450139	1.184 (0.783-1.791)	0.220613	0.101336	0.029477	1.247 (1.022-1.521)	0.222243	0.108194	0.0740336	1.249 (1.010-1.544)	38.3936	0.0577835	7.80741	8	0.452506	0.00595347	0.0290392	0.843394	TRUE	1.25113e-13	NA	0.546
Glycosyl-N-behenoyl-sphingadienine (d18:2/22:0)	GCST90200105	28	0.148185	0.05215	0.00449009	1.160 (1.047-1.285)	0.17424	0.155623	0.273108	1.190 (0.877-1.615)	0.0973161	0.0747514	0.192963	1.102 (0.952-1.276)	0.0975858	0.0879066	0.276742	1.103 (0.928-1.310)	40.7691	0.137248	38.8658	27	0.0651592	-0.00329438	0.0179514	0.855816	TRUE	3.40601e-31	NA	0.091
Glycosyl-N-tricosanoyl-sphingadienine (d18:2/23:0)	GCST90200114	17	0.150607	0.0680461	0.026876	1.163 (1.017-1.328)	0.213164	0.267008	0.43713	1.238 (0.733-2.089)	0.158476	0.101665	0.119042	1.172 (0.960-1.430)	0.161527	0.113295	0.173168	1.175 (0.941-1.468)	35.1947	0.0815976	24.8343	16	0.0727999	-0.0073427	0.029615	0.807544	TRUE	4.17507e-17	NA	0.098
Dihomo-linolenoylcarnitine (C20:3n3 or 6)	GCST90200139	57	-0.077395	0.0329744	0.0189189	0.926 (0.868-0.987)	-0.110143	0.0700854	0.121789	0.896 (0.781-1.028)	-0.0914931	0.0555023	0.0992592	0.913 (0.819-1.017)	-0.0946525	0.0596272	0.118052	0.910 (0.809-1.022)	52.1841	0.357571	58.0598	56	0.399302	0.00492949	0.00924248	0.595939	TRUE	3.65678e-129	NA	0.429
Dihomo-linoleoylcarnitine (C20:2)	GCST90200144	27	-0.120741	0.0529461	0.0225813	0.886 (0.799-0.983)	-0.223992	0.122374	0.0791394	0.799 (0.629-1.016)	-0.146281	0.0818598	0.073943	0.864 (0.736-1.014)	-0.169037	0.0890341	0.0687735	0.844 (0.709-1.005)	39.4482	0.133026	27.7677	26	0.369981	0.0136537	0.0144671	0.354317	TRUE	2.35203e-34	NA	0.431
Arachidonoylcarnitine (C20:4)	GCST90200150	58	-0.0885718	0.0323919	0.00624972	0.915 (0.859-0.975)	-0.0551361	0.074267	0.460945	0.946 (0.818-1.095)	-0.0989086	0.0556617	0.0755748	0.906 (0.812-1.010)	-0.0947561	0.0555083	0.0932531	0.910 (0.816-1.014)	56.0052	0.384303	68.4399	57	0.142614	-0.00506205	0.00985739	0.609602	TRUE	1.87656e-139	NA	0.158
Cortolone glucuronide (1)	GCST90200156	20	-0.135987	0.0684812	0.04706	0.873 (0.763-0.998)	-0.300692	0.178847	0.109977	0.740 (0.521-1.051)	-0.0329888	0.100837	0.743555	0.968 (0.794-1.179)	-0.206174	0.129985	0.12921	0.814 (0.631-1.050)	35.021	0.0853594	18.8356	19	0.467427	0.0203162	0.0203794	0.332025	TRUE	3.51465e-21	NA	0.495
8-methoxykynurenate	GCST90200186	16	-0.172969	0.0829982	0.0371595	0.841 (0.715-0.990)	-0.165696	0.404706	0.688425	0.847 (0.383-1.873)	-0.0969827	0.110819	0.381493	0.908 (0.730-1.128)	-0.0108552	0.179259	0.952513	0.989 (0.696-1.406)	22.9645	0.0527918	6.79829	15	0.963007	-0.00074929	0.0408076	0.98561	TRUE	6.01822e-14	NA	0.96
N,N-dimethylalanine	GCST90200192	14	-0.166794	0.0832813	0.0452012	0.846 (0.719-0.996)	-0.196839	0.271894	0.482968	0.821 (0.482-1.399)	-0.171033	0.111578	0.125312	0.843 (0.677-1.049)	-0.104358	0.160222	0.52618	0.901 (0.658-1.233)	30.9634	0.0525114	10.1227	13	0.683875	0.00355874	0.0306565	0.909506	TRUE	3.28696e-13	NA	0.724
Ethyl beta-glucopyranoside	GCST90200193	13	0.115122	0.0540705	0.0332455	1.122 (1.009-1.247)	0.148495	0.088374	0.121042	1.160 (0.976-1.379)	0.106352	0.06673	0.110988	1.112 (0.976-1.268)	0.122919	0.0666061	0.0897767	1.131 (0.992-1.288)	73.2563	0.111774	14.0702	12	0.296246	-0.00752727	0.0145462	0.615072	TRUE	5.90114e-33	NA	0.431
2-hydroxysebacate	GCST90200198	13	-0.189661	0.0852142	0.0260346	0.827 (0.700-0.978)	-0.234157	0.266546	0.398462	0.791 (0.469-1.334)	-0.148705	0.121795	0.222107	0.862 (0.679-1.094)	-0.15011	0.14877	0.332885	0.861 (0.643-1.152)	32.0617	0.0526549	19.5471	12	0.0761538	0.00636941	0.034528	0.857001	TRUE	4.82373e-10	NA	0.1
Glucuronide of piperine metabolite C17H21NO3 (4)	GCST90200208	14	0.168925	0.0787916	0.032037	1.184 (1.015-1.382)	0.290213	0.334779	0.40301	1.337 (0.694-2.576)	0.0746337	0.11328	0.509995	1.077 (0.863-1.345)	0.0689705	0.125857	0.592974	1.071 (0.837-1.371)	33.2299	0.0589241	21.3852	13	0.0656511	-0.015162	0.0397571	0.709598	TRUE	1.73768e-11	NA	0.085
Tetradecadienedioate (C14:2-DC)	GCST90200239	25	-0.12613	0.049623	0.0110291	0.881 (0.800-0.972)	-0.240473	0.121062	0.0590356	0.786 (0.620-0.997)	-0.120334	0.0731589	0.100005	0.887 (0.768-1.023)	-0.117526	0.0743604	0.127086	0.889 (0.769-1.029)	49.3884	0.15412	29.6497	24	0.196636	0.0185601	0.0175047	0.30002	TRUE	3.26038e-41	NA	0.245
N-succinyl-phenylalanine	GCST90200262	29	-0.0830194	0.0408252	0.0419986	0.920 (0.850-0.997)	-0.0574433	0.104076	0.585531	0.944 (0.770-1.158)	-0.049139	0.064806	0.448303	0.952 (0.838-1.081)	-0.0473252	0.0605631	0.441114	0.954 (0.847-1.074)	48.5463	0.221107	36.3937	28	0.132845	-0.00440254	0.0159553	0.784703	TRUE	9.22014e-64	rs11993339	0.022
Allantoin	GCST90200286	15	-0.230402	0.0975791	0.018217	0.794 (0.656-0.962)	-0.204322	0.524763	0.703313	0.815 (0.291-2.280)	-0.251884	0.13094	0.0543966	0.777 (0.601-1.005)	-0.261593	0.200437	0.212897	0.770 (0.520-1.140)	21.5794	0.039132	10.5764	14	0.718943	-0.00243513	0.048144	0.960429	TRUE	2.46835e-08	NA	0.732
Oleoyl ethanolamide	GCST90200299	23	0.189349	0.0679379	0.00531845	1.208 (1.058-1.381)	0.191707	0.168248	0.267354	1.211 (0.871-1.685)	0.161073	0.107279	0.133243	1.175 (0.952-1.450)	0.138162	0.124835	0.280356	1.148 (0.899-1.466)	30.8675	0.0853465	19.0434	22	0.642645	-0.000263183	0.0171797	0.987922	TRUE	8.74666e-20	NA	0.717
2-hydroxystearate	GCST90200312	13	-0.300078	0.104304	0.00401544	0.741 (0.604-0.909)	-0.323912	0.490991	0.523011	0.723 (0.276-1.894)	-0.331231	0.138562	0.0168255	0.718 (0.547-0.942)	-0.335495	0.235903	0.180445	0.715 (0.450-1.135)	21.5836	0.0339665	7.53381	12	0.820419	0.00218234	0.04393	0.96127	TRUE	6.46622e-07	NA	0.862
Cys-gly, oxidized	GCST90200319	52	0.0600957	0.0306271	0.0497423	1.062 (1.000-1.128)	0.0464301	0.0618738	0.45653	1.048 (0.928-1.183)	0.0679566	0.0501835	0.175684	1.070 (0.970-1.181)	0.0676279	0.0558904	0.231854	1.070 (0.959-1.194)	63.4167	0.388639	51.1739	51	0.466824	0.00258017	0.0101142	0.799689	TRUE	1.68117e-155	NA	0.487
N-acetylputrescine	GCST90200351	28	0.0905523	0.038008	0.0171977	1.095 (1.016-1.179)	0.0218285	0.0665589	0.74557	1.022 (0.897-1.164)	0.0874004	0.0547763	0.110581	1.091 (0.980-1.215)	0.0906343	0.0484585	0.072313	1.095 (0.996-1.204)	84.2787	0.27123	24.2234	27	0.617896	0.0147936	0.0117618	0.219656	TRUE	3.68741e-101	NA	0.663
Methylsuccinate	GCST90200352	26	-0.112995	0.045686	0.0133877	0.893 (0.817-0.977)	-0.142714	0.0942462	0.143018	0.867 (0.721-1.043)	-0.116032	0.0685094	0.0903296	0.890 (0.779-1.018)	-0.114623	0.0694651	0.111435	0.892 (0.778-1.022)	57.864	0.183916	23.2264	25	0.564347	0.005035	0.0139656	0.721605	TRUE	2.8475e-57	NA	0.61
3-(4-hydroxyphenyl)lactate	GCST90200371	19	-0.184586	0.081957	0.0243078	0.831 (0.708-0.976)	-0.567816	0.349174	0.122307	0.567 (0.286-1.124)	-0.242536	0.12204	0.0468834	0.785 (0.618-0.997)	-0.312642	0.171347	0.0847032	0.732 (0.523-1.023)	27.5061	0.062989	24.7029	18	0.133322	0.0374533	0.0328317	0.269784	TRUE	7.23575e-12	NA	0.136
Inosine	GCST90200394	11	-0.203074	0.0875908	0.0204253	0.816 (0.687-0.969)	-0.019792	0.45445	0.966213	0.980 (0.402-2.389)	-0.162104	0.119248	0.174022	0.850 (0.673-1.074)	-0.12226	0.176318	0.503841	0.885 (0.626-1.250)	21.3404	0.0473329	6.0925	10	0.807433	-0.021229	0.0516506	0.690678	TRUE	6.26013e-11	NA	0.825
Dimethylglycine	GCST90200424	33	-0.140373	0.0456893	0.00212391	0.869 (0.795-0.950)	-0.168946	0.089277	0.0678111	0.845 (0.709-1.006)	-0.151976	0.0714608	0.0334442	0.859 (0.747-0.988)	-0.151367	0.0762249	0.0556795	0.860 (0.740-0.998)	47.4791	0.186352	24.8088	32	0.813697	0.00436695	0.0117221	0.712026	TRUE	3.63622e-56	NA	0.827
12,13-DiHOME	GCST90200434	16	-0.225901	0.0922821	0.0143678	0.798 (0.666-0.956)	-0.323641	0.371697	0.398596	0.724 (0.349-1.499)	-0.149211	0.129642	0.249756	0.861 (0.668-1.111)	-0.0865539	0.206709	0.681352	0.917 (0.612-1.375)	21.6233	0.0435852	11.2336	15	0.735864	0.00912182	0.0336033	0.790002	TRUE	2.73991e-09	NA	0.748
Carnitine C4	GCST90200673	64	-0.0516172	0.0208429	0.0132684	0.950 (0.912-0.989)	-0.0512	0.0345768	0.143734	0.950 (0.888-1.017)	-0.0706396	0.0306596	0.0212226	0.932 (0.877-0.990)	-0.0574091	0.0262282	0.0323233	0.944 (0.897-0.994)	115.042	0.848624	65.5601	63	0.388094	-0.000111663	0.00726283	0.987783	TRUE	0	NA	0.428
N-acetyl-aspartyl-glutamate (naag)	GCST90200684	6	-0.284371	0.144179	0.0485696	0.752 (0.567-0.998)	-0.223633	0.62429	0.738284	0.800 (0.235-2.718)	-0.180217	0.181711	0.321307	0.835 (0.585-1.192)	-0.106413	0.286157	0.725231	0.899 (0.513-1.575)	21.499	0.016699	3.76074	5	0.584351	-0.00692757	0.0692792	0.92516	TRUE	0.000566701	NA	0.584
N6-methyllysine	GCST90200689	47	-0.035283	0.0171711	0.0398988	0.965 (0.933-0.998)	-0.0253945	0.0275297	0.361219	0.975 (0.924-1.029)	-0.0243787	0.0235461	0.300501	0.976 (0.932-1.022)	-0.0312501	0.0196594	0.118781	0.969 (0.933-1.007)	259.191	1.22089	59.0687	46	0.0935103	-0.0040495	0.00791006	0.611194	TRUE	NA	NA	0.129
N6,N6-dimethyllysine	GCST90200696	39	-0.0433781	0.0203112	0.0327063	0.958 (0.920-0.996)	-0.0621068	0.0308732	0.05158	0.940 (0.885-0.998)	-0.0242497	0.0282843	0.391249	0.976 (0.923-1.032)	-0.0285745	0.0266886	0.291074	0.972 (0.922-1.024)	206.125	0.880928	34.1397	38	0.648595	0.00695012	0.00862833	0.425678	TRUE	0	NA	0.673
N2-acetyl,N6-methyllysine	GCST90200698	51	-0.0401073	0.0189728	0.0345205	0.961 (0.926-0.997)	-0.0431764	0.029956	0.155853	0.958 (0.903-1.016)	-0.0164242	0.0277846	0.554436	0.984 (0.932-1.039)	-0.0287778	0.0242657	0.241248	0.972 (0.927-1.019)	172.287	1.005	48.5495	50	0.531718	0.00103444	0.00781362	0.895218	TRUE	NA	NA	0.566
Decadienedioic acid (C10:2-DC)	GCST90200700	48	-0.0524213	0.0248272	0.034734	0.949 (0.904-0.996)	-0.107981	0.045115	0.0208263	0.898 (0.822-0.981)	-0.0468735	0.038009	0.217493	0.954 (0.886-1.028)	-0.0419207	0.0345033	0.230443	0.959 (0.896-1.026)	113.328	0.626349	55.1988	47	0.192471	0.0149321	0.00980575	0.134658	TRUE	0	NA	0.218
Ethylmalonate	GCST90200705	59	-0.0393701	0.0197355	0.0460545	0.961 (0.925-0.999)	-0.0516955	0.0299872	0.0901432	0.950 (0.895-1.007)	-0.0628457	0.0285673	0.0278128	0.939 (0.888-0.993)	-0.0529275	0.0235211	0.0282435	0.948 (0.906-0.993)	146.396	0.960387	42.8048	58	0.932379	0.00381956	0.00699666	0.587257	TRUE	0	NA	0.933
Adenosine 5'-diphosphate (ADP) to tyrosine ratio	GCST90200732	13	-0.187073	0.0781843	0.0167242	0.829 (0.712-0.967)	-0.52771	0.426146	0.24137	0.590 (0.256-1.360)	-0.157244	0.11885	0.185821	0.854 (0.677-1.079)	-0.0797626	0.211867	0.713137	0.923 (0.610-1.399)	21.545	0.0611568	16.2397	12	0.180503	0.041046	0.0501326	0.43031	TRUE	1.98635e-11	rs76793825	0.024
Carnitine to ergothioneine ratio	GCST90200807	24	-0.172285	0.0608834	0.00465841	0.842 (0.747-0.948)	-0.441041	0.212695	0.0500296	0.643 (0.424-0.976)	-0.264817	0.0863193	0.00215582	0.767 (0.648-0.909)	-0.275409	0.0978065	0.00980599	0.759 (0.627-0.920)	34.4509	0.101188	30.0098	23	0.14912	0.0313277	0.0234762	0.195706	TRUE	1.84848e-21	NA	0.168
Spermidine to taurocholate ratio	GCST90200809	9	-0.223955	0.113851	0.0491727	0.799 (0.639-0.999)	-0.1586	0.393975	0.699279	0.853 (0.394-1.847)	-0.251929	0.153061	0.0997768	0.777 (0.576-1.049)	-0.358311	0.228655	0.155741	0.699 (0.446-1.094)	21.0609	0.0278902	5.47022	8	0.706337	-0.00710757	0.0410182	0.867337	TRUE	1.28251e-06	NA	0.716
Glycine to phosphate ratio	GCST90200826	35	-0.0759462	0.0367128	0.0385783	0.927 (0.863-0.996)	-0.0323928	0.0649608	0.621332	0.968 (0.852-1.100)	-0.0656629	0.0524799	0.210861	0.936 (0.845-1.038)	-0.0662843	0.0494052	0.188603	0.936 (0.849-1.031)	67.7899	0.270292	28.6512	34	0.727112	-0.00851669	0.0104796	0.422221	TRUE	1.56142e-98	NA	0.784
Adenosine 5'-diphosphate (ADP) to glutamate ratio	GCST90200837	13	0.169652	0.0801346	0.034252	1.185 (1.013-1.386)	0.598255	0.31151	0.0810843	1.819 (0.988-3.350)	0.112518	0.110783	0.30979	1.119 (0.901-1.390)	0.0640022	0.191566	0.744071	1.066 (0.732-1.552)	21.7853	0.0618901	10.8373	12	0.54291	-0.0524229	0.036819	0.182246	TRUE	1.52141e-13	NA	0.554
Adenosine 5'-monophosphate (AMP) to arginine ratio	GCST90200852	7	0.370908	0.139554	0.00786485	1.449 (1.102-1.905)	0.919725	0.62511	0.20118	2.509 (0.737-8.542)	0.296134	0.180712	0.101274	1.345 (0.944-1.916)	0.262158	0.254321	0.342376	1.300 (0.790-2.140)	21.5879	0.0184181	2.57813	6	0.859623	-0.0561239	0.0623126	0.409041	TRUE	0.00050652	NA	0.891
Adenosine 5'-monophosphate (AMP) to serine ratio	GCST90200860	8	0.364832	0.125194	0.00356677	1.440 (1.127-1.841)	0.98245	0.604679	0.155342	2.671 (0.817-8.737)	0.373969	0.170689	0.0284565	1.453 (1.040-2.031)	0.377371	0.241896	0.162712	1.458 (0.908-2.343)	24.5387	0.0238885	3.86878	7	0.794762	-0.0562737	0.053901	0.336702	TRUE	6.5907e-05	NA	0.821
Glutarate (C5-DC) to salicylate ratio	GCST90200880	5	0.351739	0.161952	0.0298656	1.422 (1.035-1.953)	0.47361	0.852838	0.61739	1.606 (0.302-8.544)	0.303211	0.222773	0.173491	1.354 (0.875-2.096)	0.129675	0.313187	0.700077	1.138 (0.616-2.103)	21.5834	0.0140087	3.0388	4	0.551353	-0.0113823	0.0781944	0.893495	TRUE	0.0033357	NA	0.594
Glycerol to sulfate ratio	GCST90200931	17	0.212298	0.0992441	0.0324234	1.237 (1.018-1.502)	0.000418839	0.388022	0.999153	1.000 (0.468-2.140)	0.22754	0.130189	0.0805047	1.256 (0.973-1.620)	0.348413	0.224795	0.140714	1.417 (0.912-2.201)	21.7315	0.0450758	6.55492	16	0.980917	0.0182572	0.032323	0.580535	TRUE	7.6534e-12	NA	0.984
Adenosine 5'-diphosphate (ADP) to glutamine ratio	GCST90200962	15	-0.154138	0.0726624	0.0338974	0.857 (0.743-0.988)	-0.544889	0.462708	0.260062	0.580 (0.234-1.436)	-0.170747	0.104589	0.102564	0.843 (0.687-1.035)	-0.26572	0.195138	0.194803	0.767 (0.523-1.124)	20.9578	0.0685185	16.815	14	0.266172	0.0454849	0.0530418	0.406684	TRUE	1.33034e-13	NA	0.276
Adenosine 5'-diphosphate (ADP) to 5-oxoproline ratio	GCST90200964	11	-0.157849	0.0788561	0.0453133	0.854 (0.732-0.997)	-0.583731	0.266162	0.0559627	0.558 (0.331-0.940)	-0.205792	0.109179	0.0594429	0.814 (0.657-1.008)	-0.300157	0.210531	0.18441	0.741 (0.490-1.119)	24.0187	0.057517	12.2489	10	0.268744	0.0591292	0.0352325	0.127606	TRUE	5.08854e-12	NA	0.266
Phosphate to proline ratio	GCST90200974	18	0.263639	0.0819539	0.00129577	1.302 (1.109-1.528)	0.27665	0.306487	0.380102	1.319 (0.723-2.405)	0.287886	0.111003	0.00950033	1.334 (1.073-1.658)	0.278028	0.161729	0.10375	1.321 (0.962-1.813)	26.7706	0.0582656	10.6299	17	0.875145	-0.00132604	0.0300984	0.965404	TRUE	8.43652e-13	NA	0.898
Cholesterol to linoleoyl-arachidonoyl-glycerol (18:2 to 20:4) [1] ratio	GCST90200983	18	-0.134131	0.0617835	0.0299324	0.874 (0.775-0.987)	-0.0411346	0.137358	0.768437	0.960 (0.733-1.256)	-0.0440814	0.0851434	0.604646	0.957 (0.810-1.131)	-0.0153328	0.0927177	0.870603	0.985 (0.821-1.181)	42.6867	0.0993497	13.0122	17	0.735367	-0.0133836	0.0176553	0.459443	TRUE	4.41325e-28	NA	0.687
Serine to threonine ratio	GCST90201000	32	-0.101295	0.0468927	0.0307616	0.904 (0.824-0.991)	-0.136768	0.109495	0.221296	0.872 (0.704-1.081)	-0.102484	0.0731265	0.161077	0.903 (0.782-1.042)	-0.0974075	0.0753524	0.20567	0.907 (0.783-1.052)	45.0525	0.172058	19.2513	31	0.950526	0.00486888	0.013581	0.722474	TRUE	1.39431e-55	NA	0.955
Serine to alpha-ketobutyrate ratio	GCST90201001	12	-0.232146	0.0999085	0.0201474	0.793 (0.652-0.964)	-0.773021	0.638831	0.254084	0.462 (0.132-1.615)	-0.192698	0.138058	0.162782	0.825 (0.629-1.081)	-0.174691	0.193129	0.385095	0.840 (0.575-1.226)	24.8101	0.0366411	16.5433	11	0.12213	0.0497886	0.0576878	0.408322	TRUE	2.81542e-06	NA	0.139
Disease progression to choroidal neovascularization form in AMD
Phenylacetate	GCST90199630	12	-0.200858	0.0991454	0.0427755	0.818 (0.674-0.993)	-0.234654	0.323244	0.484521	0.791 (0.420-1.490)	-0.282765	0.129952	0.0295611	0.754 (0.584-0.972)	-0.323506	0.205549	0.143821	0.724 (0.484-1.083)	21.8026	0.0369587	6.29678	11	0.852846	0.00377544	0.0343697	0.914703	TRUE	4.05336e-09	NA	0.865
Indoleacetate	GCST90199683	15	0.266861	0.0932214	0.00420096	1.306 (1.088-1.568)	0.0283676	0.360795	0.938528	1.029 (0.507-2.087)	0.286654	0.120764	0.0176128	1.332 (1.051-1.688)	0.368692	0.187854	0.0698736	1.446 (1.000-2.089)	23.926	0.0436006	7.51548	14	0.913013	0.0250136	0.0365558	0.505829	TRUE	8.38926e-10	NA	0.921
3-hydroxydecanoate	GCST90199693	14	-0.209745	0.0822523	0.0107717	0.811 (0.690-0.953)	-0.33075	0.224141	0.165794	0.718 (0.463-1.115)	-0.228963	0.115739	0.047899	0.795 (0.634-0.998)	-0.2225	0.134464	0.121911	0.801 (0.615-1.042)	33.6712	0.0567	12.9786	13	0.449464	0.0133695	0.0229439	0.57088	TRUE	9.11895e-13	NA	0.512
Propionylglycine	GCST90199705	19	-0.130789	0.0540983	0.0156225	0.877 (0.789-0.976)	-0.120276	0.115475	0.312196	0.887 (0.707-1.112)	-0.12348	0.0724791	0.0884434	0.884 (0.767-1.019)	-0.124295	0.0739851	0.11023	0.883 (0.764-1.021)	50.6662	0.128067	13.0682	18	0.787504	-0.00177156	0.0171918	0.919132	TRUE	2.38107e-38	NA	0.86
N-acetylthreonine	GCST90199726	16	0.226697	0.0968433	0.0192391	1.254 (1.038-1.517)	0.350547	0.63092	0.587245	1.420 (0.412-4.890)	0.289037	0.130096	0.0263021	1.335 (1.035-1.723)	0.332014	0.203696	0.123926	1.394 (0.935-2.078)	22.2658	0.0432149	5.48377	15	0.987178	-0.0105213	0.0529625	0.845388	TRUE	2.69519e-11	NA	0.984
Gamma-glutamylglycine	GCST90199741	34	-0.115573	0.0394393	0.00338519	0.891 (0.825-0.962)	-0.110947	0.0713025	0.129543	0.895 (0.778-1.029)	-0.0963221	0.0575001	0.0939019	0.908 (0.811-1.017)	-0.0942844	0.0550201	0.0959764	0.910 (0.817-1.014)	63.3936	0.247383	13.8668	33	0.998612	-0.000804545	0.0103306	0.938409	TRUE	5.45127e-94	NA	0.998
Isovalerylcarnitine (C5)	GCST90199747	22	-0.136055	0.0645342	0.0350089	0.873 (0.769-0.990)	-0.289026	0.216796	0.197464	0.749 (0.490-1.146)	-0.114688	0.0912678	0.208897	0.892 (0.746-1.066)	-0.051297	0.148888	0.73387	0.950 (0.710-1.272)	36.5874	0.0966508	13.5318	21	0.888859	0.0180136	0.0243722	0.468429	TRUE	1.79466e-27	NA	0.886
1-methylxanthine	GCST90199763	30	0.121515	0.0482423	0.0117737	1.129 (1.027-1.241)	0.105743	0.113791	0.36069	1.112 (0.889-1.389)	0.0915757	0.0759628	0.227997	1.096 (0.944-1.272)	0.0956848	0.080217	0.242606	1.100 (0.940-1.288)	42.655	0.157966	31.4459	29	0.344714	0.00221088	0.0142514	0.877829	TRUE	3.65188e-42	NA	0.373
1-oleoyl-GPI (18:1)	GCST90199822	21	0.214769	0.0787278	0.00637205	1.240 (1.062-1.446)	0.424447	0.310556	0.187666	1.529 (0.832-2.810)	0.0817172	0.108762	0.452447	1.085 (0.877-1.343)	0.0282031	0.184828	0.88025	1.029 (0.716-1.478)	23.6075	0.0599118	19.498	20	0.489701	-0.0223535	0.0320259	0.493643	TRUE	1.15295e-11	NA	0.513
21-hydroxypregnenolone disulfate	GCST90199849	30	-0.143032	0.0586608	0.0147573	0.867 (0.773-0.972)	-0.221861	0.165436	0.190677	0.801 (0.579-1.108)	-0.18977	0.0826764	0.0217142	0.827 (0.703-0.973)	-0.179291	0.11433	0.127684	0.836 (0.668-1.046)	33.4121	0.122448	18.1611	29	0.940922	0.00923397	0.0181198	0.614321	TRUE	2.13255e-34	NA	0.956
1-methyl-5-imidazoleacetate	GCST90199901	17	0.200967	0.0907317	0.0267628	1.223 (1.023-1.461)	0.535676	0.479383	0.28139	1.709 (0.668-4.372)	0.172318	0.122865	0.160767	1.188 (0.934-1.512)	0.163257	0.214383	0.457425	1.177 (0.773-1.792)	22.7726	0.0472483	11.7471	16	0.761197	-0.0277329	0.0390022	0.487957	TRUE	1.22223e-10	NA	0.776
Carboxyethyl-gaba	GCST90199918	17	-0.186113	0.0749651	0.0130405	0.830 (0.717-0.962)	-0.648891	0.252002	0.0211258	0.523 (0.319-0.856)	-0.197664	0.103997	0.057346	0.821 (0.669-1.006)	-0.236856	0.148436	0.13012	0.789 (0.590-1.056)	32.2278	0.0673713	13.5453	16	0.632548	0.0603417	0.031371	0.0736104	TRUE	4.098e-16	NA	0.655
N-acetylcarnosine	GCST90199926	42	-0.155382	0.0505198	0.00210029	0.856 (0.775-0.945)	-0.168005	0.125087	0.18681	0.845 (0.662-1.080)	-0.203199	0.0737621	0.00587293	0.816 (0.706-0.943)	-0.244219	0.102412	0.0218024	0.783 (0.641-0.957)	45.6457	0.230149	29.7548	41	0.903606	0.00138084	0.0125178	0.912715	TRUE	8.07015e-74	NA	0.901
N-acetylalliin	GCST90199951	16	-0.150986	0.0756056	0.0458224	0.860 (0.741-0.997)	-0.354662	0.480825	0.472933	0.701 (0.273-1.800)	-0.263511	0.110714	0.0173077	0.768 (0.618-0.955)	-0.366413	0.19242	0.0762416	0.693 (0.475-1.011)	21.7847	0.0639321	23.6747	15	0.0708268	0.024076	0.0556523	0.671885	TRUE	2.1231e-11	NA	0.063
N2,N5-diacetylornithine	GCST90199954	20	0.146864	0.0665875	0.0274133	1.158 (1.016-1.320)	0.0826392	0.206868	0.694242	1.086 (0.724-1.629)	0.166695	0.0998724	0.0951018	1.181 (0.971-1.437)	0.1457	0.19197	0.45718	1.157 (0.794-1.685)	32.281	0.0845246	20.2373	19	0.380426	0.0087604	0.0265334	0.745087	TRUE	1.02397e-19	NA	0.371
Umbelliferone sulfate	GCST90200000	10	0.207404	0.0950957	0.0291833	1.230 (1.021-1.483)	0.586477	0.362301	0.14416	1.798 (0.884-3.657)	0.337062	0.125739	0.00734801	1.401 (1.095-1.792)	0.352034	0.220153	0.144276	1.422 (0.924-2.189)	21.7487	0.0387131	10.5534	9	0.307566	-0.048031	0.0440523	0.307322	TRUE	1.07254e-07	NA	0.354
1-(1-enyl-palmitoyl)-2-palmitoyl-GPC (P-16:0/16:0)	GCST90200083	40	-0.0847685	0.0410596	0.0389679	0.919 (0.848-0.996)	-0.214174	0.0880228	0.0197825	0.807 (0.679-0.959)	-0.20132	0.0586941	0.000603625	0.818 (0.729-0.917)	-0.210419	0.0663559	0.00295577	0.810 (0.711-0.923)	46.441	0.219553	37.2138	39	0.551538	0.0189142	0.0113801	0.104735	TRUE	1.22852e-67	NA	0.467
Sphingomyelin (d18:0/20:0, d16:0/22:0)	GCST90200123	27	0.153279	0.0528986	0.00376037	1.166 (1.051-1.293)	0.244101	0.1222	0.0567568	1.276 (1.005-1.622)	0.136752	0.0805683	0.0896331	1.147 (0.979-1.343)	0.13192	0.081085	0.115812	1.141 (0.973-1.338)	42.2715	0.135604	19.8223	26	0.7999	-0.0122445	0.0148511	0.417462	TRUE	7.71421e-38	NA	0.809
Sphingomyelin (d17:2/16:0, d18:2/15:0)	GCST90200125	18	-0.182149	0.0851998	0.0325246	0.833 (0.705-0.985)	-0.10552	0.203599	0.611358	0.900 (0.604-1.341)	-0.163132	0.119992	0.173982	0.849 (0.671-1.075)	-0.135465	0.151456	0.383586	0.873 (0.649-1.175)	28.8579	0.0624556	9.66521	17	0.917059	-0.00799365	0.0192897	0.684084	TRUE	1.32591e-16	NA	0.931
Glycoursodeoxycholic acid sulfate (1)	GCST90200221	18	-0.165157	0.0715008	0.0208959	0.848 (0.737-0.975)	-0.244685	0.250598	0.343397	0.783 (0.479-1.280)	-0.125267	0.0927294	0.17673	0.882 (0.736-1.058)	-0.121433	0.144574	0.412604	0.886 (0.667-1.176)	25.6053	0.0692956	6.47407	17	0.989392	0.00977399	0.0295181	0.744852	TRUE	3.90608e-19	NA	0.991
Lithocholate sulfate (1)	GCST90200231	19	-0.128377	0.0652477	0.0491214	0.880 (0.774-1.000)	-0.0130572	0.189624	0.945906	0.987 (0.681-1.431)	-0.166247	0.0907531	0.0669726	0.847 (0.709-1.012)	-0.150114	0.096486	0.137161	0.861 (0.712-1.040)	35.7384	0.0853747	25.8747	18	0.102658	-0.0151819	0.0226668	0.51199	TRUE	1.17749e-18	NA	0.131
N-succinyl-phenylalanine	GCST90200262	32	-0.0928219	0.0398297	0.0197816	0.911 (0.843-0.985)	-0.187496	0.0894143	0.0445323	0.829 (0.696-0.988)	-0.0962477	0.0632857	0.128299	0.908 (0.802-1.028)	-0.0760756	0.0634051	0.239294	0.927 (0.818-1.049)	46.2184	0.232544	21.7861	31	0.889618	0.0160933	0.0136079	0.246238	TRUE	2.05065e-76	NA	0.904
Bilirubin degradation product, C17H20N2O5 (2)	GCST90200264	16	0.143034	0.0537513	0.00779023	1.154 (1.038-1.282)	0.0372167	0.0997406	0.714637	1.038 (0.854-1.262)	0.10615	0.0692287	0.125197	1.112 (0.971-1.274)	0.105967	0.0649119	0.123391	1.112 (0.979-1.263)	71.2602	0.13241	10.5352	15	0.784795	0.019853	0.015763	0.228456	TRUE	3.98567e-42	NA	0.809
Bilirubin degradation product, C17H20N2O5 (1)	GCST90200269	18	0.124557	0.0532606	0.0193545	1.133 (1.020-1.257)	0.0915646	0.0973753	0.361031	1.096 (0.905-1.326)	0.111405	0.0667753	0.0952458	1.118 (0.981-1.274)	0.111795	0.0669417	0.113219	1.118 (0.981-1.275)	63.8944	0.133973	10.0763	17	0.900379	0.00570728	0.0141017	0.691041	TRUE	3.97041e-44	NA	0.929
Cis-3,4-methyleneheptanoylglycine	GCST90200274	22	-0.099278	0.0501051	0.0475473	0.905 (0.821-0.999)	-0.160479	0.101281	0.128767	0.852 (0.698-1.039)	-0.118187	0.0685872	0.0848594	0.889 (0.777-1.016)	-0.12863	0.0677665	0.0715089	0.879 (0.770-1.004)	57.3345	0.150482	22.3838	21	0.377693	0.0101975	0.0144457	0.488381	TRUE	1.15799e-44	NA	0.46
Methyl indole-3-acetate	GCST90200296	13	0.231138	0.0960953	0.0161591	1.260 (1.044-1.521)	0.340888	0.324414	0.315897	1.406 (0.745-2.656)	0.290099	0.129465	0.0250421	1.337 (1.037-1.723)	0.385676	0.237909	0.130958	1.471 (0.923-2.344)	21.1008	0.0389021	7.38475	12	0.831176	-0.0123629	0.0349041	0.729888	TRUE	8.20462e-09	NA	0.861
Butyrate/isobutyrate (4:0)	GCST90200306	13	-0.218445	0.0971404	0.0245282	0.804 (0.664-0.972)	-0.256901	0.432446	0.564485	0.773 (0.331-1.805)	-0.131477	0.134907	0.32977	0.877 (0.673-1.142)	-0.0721933	0.208945	0.735689	0.930 (0.618-1.401)	24.2863	0.0393222	6.31104	12	0.899598	0.00376981	0.0413082	0.928926	TRUE	8.37525e-10	NA	0.928
Succinate	GCST90200362	9	0.302504	0.12445	0.0150681	1.353 (1.060-1.727)	0.336485	0.781686	0.679804	1.400 (0.303-6.479)	0.177132	0.158714	0.264404	1.194 (0.875-1.629)	0.160124	0.223368	0.493854	1.174 (0.758-1.818)	20.7685	0.0234767	8.56801	8	0.380037	-0.00311988	0.0706478	0.966009	TRUE	0.000246396	NA	0.416
Flavin adenine dinucleotide (FAD)	GCST90200376	17	-0.107712	0.0496856	0.0301687	0.898 (0.815-0.990)	-0.0916878	0.0988278	0.368224	0.912 (0.752-1.107)	-0.0622068	0.0673029	0.35534	0.940 (0.824-1.072)	-0.0669313	0.0679609	0.339358	0.935 (0.819-1.069)	54.5342	0.143513	17.3267	16	0.364766	-0.0034062	0.0176859	0.84986	TRUE	3.95443e-41	NA	0.406
Serine	GCST90200415	33	-0.116171	0.0528025	0.0277996	0.890 (0.803-0.987)	-0.292285	0.155975	0.0703936	0.747 (0.550-1.014)	-0.18276	0.0765293	0.0169358	0.833 (0.717-0.968)	-0.196101	0.0948221	0.0467943	0.822 (0.683-0.990)	34.6139	0.137046	35.9891	32	0.287082	0.0201813	0.0166994	0.235991	TRUE	3.04524e-33	NA	0.312
Dihydroorotate	GCST90200444	31	-0.130705	0.0467081	0.00513669	0.877 (0.801-0.962)	-0.0845814	0.109723	0.447025	0.919 (0.741-1.139)	-0.0514208	0.0701294	0.46342	0.950 (0.828-1.090)	-0.0720699	0.0831697	0.393072	0.930 (0.791-1.095)	45.9758	0.171271	30.6907	30	0.430724	-0.00692346	0.0148201	0.643872	TRUE	1.37639e-47	NA	0.429
Decadienedioic acid (C10:2-DC)	GCST90200700	48	0.0546892	0.0248252	0.0275966	1.056 (1.006-1.109)	0.0269049	0.0441879	0.545602	1.027 (0.942-1.120)	0.0660377	0.0376037	0.079063	1.068 (0.992-1.150)	0.0671247	0.0326066	0.0450974	1.069 (1.003-1.140)	113.328	0.626349	51.0861	47	0.316265	0.00746766	0.0096047	0.440844	TRUE	0	NA	0.347
Glycine	GCST90200707	37	-0.0727705	0.0339517	0.0320849	0.930 (0.870-0.994)	-0.10456	0.0574617	0.0773742	0.901 (0.805-1.008)	-0.0803058	0.0461173	0.0816247	0.923 (0.843-1.010)	-0.0859171	0.0447457	0.0627932	0.918 (0.841-1.002)	82.3476	0.339716	30.0333	36	0.747447	0.00672957	0.00981363	0.497396	TRUE	2.61924e-138	NA	0.808
Adenosine 5'-diphosphate (ADP) to phosphoethanolamine ratio	GCST90200716	14	-0.183815	0.0724885	0.0112195	0.832 (0.722-0.959)	-0.176696	0.262489	0.513604	0.838 (0.501-1.402)	-0.193189	0.101286	0.0564728	0.824 (0.676-1.005)	-0.211391	0.17182	0.240383	0.809 (0.578-1.134)	21.7676	0.0662619	10.0341	13	0.691146	-0.000948954	0.0336259	0.97795	TRUE	1.87514e-14	NA	0.711
N-acetylputrescine to (N(1) + N(8))-acetylspermidine ratio	GCST90200726	46	-0.130787	0.0333538	8.8107e-05	0.877 (0.822-0.937)	-0.184543	0.063786	0.00591053	0.831 (0.734-0.942)	-0.0989139	0.050635	0.050764	0.906 (0.820-1.000)	-0.11455	0.0516226	0.0315737	0.892 (0.806-0.987)	62.2713	0.336423	48.4196	45	0.336648	0.00967804	0.00964795	0.321289	TRUE	1.61623e-116	NA	0.331
Glycine to pyridoxal ratio	GCST90200756	13	-0.147809	0.0659288	0.0249647	0.863 (0.758-0.982)	-0.204983	0.135014	0.157159	0.815 (0.625-1.061)	-0.140922	0.0862759	0.102387	0.869 (0.733-1.029)	-0.138243	0.0912827	0.155798	0.871 (0.728-1.042)	55.766	0.0866322	10.5491	12	0.567899	0.00888755	0.0183152	0.637016	TRUE	9.00768e-25	NA	0.672
Glycine to alanine ratio	GCST90200757	24	-0.0928364	0.0434315	0.0325544	0.911 (0.837-0.992)	-0.102398	0.0804256	0.216238	0.903 (0.771-1.057)	-0.099248	0.0585035	0.0898017	0.906 (0.807-1.016)	-0.098809	0.057025	0.0965334	0.906 (0.810-1.013)	75.7475	0.211243	16.6982	23	0.823796	0.00192758	0.0136466	0.888958	TRUE	6.89459e-76	NA	0.87
Serine to alpha-tocopherol ratio	GCST90200773	19	-0.228832	0.0790741	0.00380505	0.795 (0.681-0.929)	-0.175273	0.358595	0.631245	0.839 (0.416-1.695)	-0.253598	0.106502	0.017259	0.776 (0.630-0.956)	-0.272026	0.143341	0.0738869	0.762 (0.575-1.009)	26.2394	0.0605967	11.3482	18	0.878999	-0.00504485	0.0329457	0.880102	TRUE	6.37909e-14	NA	0.903
Serine to pyruvate ratio	GCST90200775	15	-0.211178	0.0873448	0.0156168	0.810 (0.682-0.961)	-0.239365	0.421601	0.579877	0.787 (0.344-1.799)	-0.278433	0.112583	0.0133935	0.757 (0.607-0.944)	-0.336228	0.165302	0.0613518	0.714 (0.517-0.988)	27.4875	0.0498893	10.1199	14	0.753365	0.00276589	0.0404727	0.946555	TRUE	1.03578e-11	NA	0.788
3-hydroxyisobutyrate to phosphate ratio	GCST90200817	12	-0.215544	0.108429	0.0468234	0.806 (0.652-0.997)	-0.660553	0.467088	0.187675	0.517 (0.207-1.290)	-0.180284	0.141003	0.201042	0.835 (0.633-1.101)	-0.140526	0.250575	0.586167	0.869 (0.532-1.420)	21.1727	0.0310251	9.42338	11	0.582874	0.041669	0.0425417	0.350441	TRUE	1.12229e-06	NA	0.606
Glycine to phosphate ratio	GCST90200826	34	-0.0942424	0.0368668	0.0105794	0.910 (0.847-0.978)	-0.0691148	0.0657441	0.301009	0.933 (0.820-1.062)	-0.0862095	0.0531652	0.104902	0.917 (0.827-1.018)	-0.0870259	0.0494524	0.0877115	0.917 (0.832-1.010)	69.2025	0.267908	15.931	33	0.99465	-0.00499241	0.0108152	0.647483	TRUE	2.29898e-105	NA	0.997
Cholate to adenosine 3',5'-cyclic monophosphate (cAMP) ratio	GCST90200830	15	-0.205235	0.0823163	0.0126581	0.814 (0.693-0.957)	-0.327194	0.355876	0.374629	0.721 (0.359-1.448)	-0.145042	0.113241	0.200257	0.865 (0.693-1.080)	-0.131542	0.204394	0.530254	0.877 (0.587-1.309)	21.739	0.0511195	9.63834	14	0.788118	0.0144906	0.0411369	0.730293	TRUE	2.03409e-11	NA	0.803
Cholate to adenosine 5'-monophosphate (AMP) ratio	GCST90200833	11	-0.331257	0.109564	0.00249933	0.718 (0.579-0.890)	-0.892011	0.458158	0.0833742	0.410 (0.167-1.006)	-0.231587	0.147122	0.11546	0.793 (0.595-1.058)	-0.178713	0.214521	0.424249	0.836 (0.549-1.273)	21.1385	0.0298559	8.99102	10	0.532956	0.058209	0.0461792	0.239186	TRUE	3.11748e-05	NA	0.592
Adenosine 5'-diphosphate (ADP) to glutamate ratio	GCST90200837	12	0.173385	0.0840981	0.0392363	1.189 (1.009-1.402)	0.753791	0.357506	0.0611993	2.125 (1.055-4.282)	0.174436	0.113756	0.125171	1.191 (0.953-1.488)	0.143336	0.184585	0.45381	1.154 (0.804-1.657)	21.4681	0.0563012	11.2637	11	0.421444	-0.0689995	0.0413082	0.125803	TRUE	6.85499e-12	NA	0.466
Adenosine 5'-diphosphate (ADP) to oxalate (ethanedioate) ratio	GCST90200841	13	-0.175545	0.0781609	0.0247075	0.839 (0.720-0.978)	-1.05614	0.431473	0.0323749	0.348 (0.149-0.810)	-0.139273	0.109156	0.201988	0.870 (0.702-1.078)	-0.0889102	0.1834	0.636554	0.915 (0.639-1.311)	20.9219	0.0594499	14.3974	12	0.276052	0.10546	0.0508183	0.0622086	TRUE	1.25232e-11	NA	0.314
Aspartate to phosphate ratio	GCST90200844	12	-0.221732	0.0997708	0.0262554	0.801 (0.659-0.974)	-0.226959	0.378087	0.561674	0.797 (0.380-1.672)	-0.228668	0.14522	0.115341	0.796 (0.599-1.058)	-0.266791	0.172519	0.150268	0.766 (0.546-1.074)	28.3991	0.0408684	11.9389	11	0.368252	0.000582135	0.040316	0.988764	TRUE	1.15863e-08	NA	0.436
Phosphate to serine ratio	GCST90200863	22	0.192338	0.062173	0.00197747	1.212 (1.073-1.369)	0.174116	0.203261	0.401806	1.190 (0.799-1.773)	0.201706	0.0844334	0.0168972	1.223 (1.037-1.444)	0.223465	0.100828	0.037848	1.250 (1.026-1.524)	35.478	0.094244	22.9457	21	0.346878	0.00223568	0.0235628	0.925353	TRUE	6.58218e-21	NA	0.396
Glutarate (C5-DC) to salicylate ratio	GCST90200880	6	0.362115	0.148856	0.0149889	1.436 (1.073-1.923)	0.477033	0.628501	0.490118	1.611 (0.470-5.523)	0.357271	0.187762	0.0570683	1.429 (0.989-2.065)	0.365257	0.264284	0.225508	1.441 (0.858-2.419)	21.6442	0.0168576	1.53118	5	0.909444	-0.0114359	0.0607647	0.859882	TRUE	0.000456809	NA	0.913
Alpha-ketoglutarate to proline ratio	GCST90200933	20	0.143178	0.0689892	0.0379524	1.154 (1.008-1.321)	0.0370718	0.174554	0.834197	1.038 (0.737-1.461)	0.133614	0.0948288	0.158835	1.143 (0.949-1.376)	0.0815684	0.118164	0.498354	1.085 (0.861-1.368)	32.6425	0.0783201	15.0803	19	0.717483	0.0129388	0.0195524	0.516514	TRUE	4.33045e-20	NA	0.706
Alpha-ketoglutarate to alanine ratio	GCST90200938	12	0.200482	0.0996364	0.0442054	1.222 (1.005-1.486)	0.62727	0.340531	0.0952803	1.872 (0.961-3.650)	0.21223	0.133846	0.112823	1.236 (0.951-1.607)	0.250269	0.198397	0.233239	1.284 (0.871-1.895)	24.9383	0.0360591	5.9103	11	0.879282	-0.0428707	0.0327092	0.219274	TRUE	2.59218e-09	NA	0.88
Adenosine 5'-diphosphate (ADP) to glutamine ratio	GCST90200962	16	-0.197723	0.070667	0.0051427	0.821 (0.714-0.943)	-0.257826	0.444828	0.571389	0.773 (0.323-1.848)	-0.164477	0.0994531	0.0981657	0.848 (0.698-1.031)	-0.0383812	0.166962	0.821291	0.962 (0.694-1.335)	20.8918	0.0728571	16.0435	15	0.379163	0.00701542	0.051167	0.892897	TRUE	4.313e-14	NA	0.396
Phosphate to proline ratio	GCST90200974	18	0.205924	0.0819604	0.0119884	1.229 (1.046-1.443)	0.259891	0.306502	0.408985	1.297 (0.711-2.365)	0.245395	0.112055	0.0285275	1.278 (1.026-1.592)	0.215068	0.175489	0.237081	1.240 (0.879-1.749)	26.7706	0.0582656	8.5021	17	0.954601	-0.00550015	0.0301001	0.857306	TRUE	6.61574e-15	NA	0.952
Serine to threonine ratio	GCST90201000	32	-0.165189	0.046884	0.000426118	0.848 (0.773-0.929)	-0.251782	0.111678	0.0316203	0.777 (0.625-0.968)	-0.146446	0.0745536	0.0494953	0.864 (0.746-1.000)	-0.155096	0.0772339	0.0534112	0.856 (0.736-0.996)	45.0525	0.172058	31.9868	31	0.417381	0.0118861	0.0138524	0.397665	TRUE	1.84454e-45	NA	0.466
4-methyl-2-oxopentanoate to 3-methyl-2-oxobutyrate ratio	GCST90201017	11	-0.224618	0.112779	0.0464086	0.799 (0.640-0.996)	-0.401925	0.413369	0.3563	0.669 (0.298-1.504)	-0.216706	0.150303	0.149359	0.805 (0.600-1.081)	-0.455824	0.260491	0.110705	0.634 (0.380-1.056)	22.2507	0.0296872	6.36091	10	0.784085	0.0187721	0.0421046	0.666242	TRUE	3.80167e-07	NA	0.802
Dry age-related macular degeneration (includes geographic atrophy)
5-hydroxylysine	GCST90199634	55	0.0654064	0.0209224	0.00177118	1.068 (1.025-1.112)	0.00881394	0.0376726	0.815916	1.009 (0.937-1.086)	0.0241448	0.0309701	0.435617	1.024 (0.964-1.089)	0.0356022	0.033302	0.289794	1.036 (0.971-1.106)	54.6381	0.359663	63.6069	54	0.174128	0.0138187	0.00743066	0.0684831	TRUE	0	NA	0.179
Imidazole lactate	GCST90199639	74	0.0496541	0.0181047	0.00609521	1.051 (1.014-1.089)	0.0379694	0.0371778	0.310536	1.039 (0.966-1.117)	0.0265447	0.0311061	0.39346	1.027 (0.966-1.091)	0.0370939	0.0303581	0.225685	1.038 (0.978-1.101)	58.739	0.508868	84.5552	73	0.167379	0.0024331	0.00657815	0.712561	TRUE	0	NA	0.175
Theophylline	GCST90199647	26	0.101743	0.0460225	0.0270555	1.107 (1.012-1.212)	0.144989	0.104583	0.178383	1.156 (0.942-1.419)	0.0628649	0.067498	0.351668	1.065 (0.933-1.216)	0.221344	0.117436	0.0711341	1.248 (0.991-1.571)	21.3954	0.0709399	25.2362	25	0.449203	-0.00604095	0.0130516	0.64764	TRUE	1.7725e-119	NA	0.466
Sphingosine 1-phosphate	GCST90199657	19	0.0954075	0.0471734	0.0431263	1.100 (1.003-1.207)	0.166292	0.0868736	0.0725846	1.181 (0.996-1.400)	0.131269	0.0680851	0.0538528	1.140 (0.998-1.303)	0.153109	0.0803256	0.0727321	1.165 (0.996-1.364)	22.5878	0.0519109	18.4173	18	0.428499	-0.0102481	0.0104897	0.342288	TRUE	3.10752e-91	NA	0.501
Maleate	GCST90199661	25	0.132028	0.048602	0.00659745	1.141 (1.037-1.255)	0.189206	0.111024	0.10182	1.208 (0.972-1.502)	0.0787653	0.0688447	0.252582	1.082 (0.945-1.238)	0.0859511	0.104692	0.419734	1.090 (0.888-1.338)	21.8298	0.0666273	13.2875	24	0.961144	-0.00782975	0.013669	0.572331	TRUE	8.03412e-118	NA	0.965
Phenyllactate (PLA) in elite athletes	GCST90199664	37	0.10035	0.0341034	0.00325557	1.106 (1.034-1.182)	0.113422	0.0785227	0.157507	1.120 (0.960-1.306)	0.130963	0.0538936	0.0150975	1.140 (1.026-1.267)	0.100911	0.0674796	0.143517	1.106 (0.969-1.263)	34.9626	0.155233	42.6577	36	0.206563	-0.001813	0.00955854	0.850661	TRUE	3.00033e-292	NA	0.206
Oxalate (ethanedioate)	GCST90199672	25	-0.0818268	0.0393476	0.0375635	0.921 (0.853-0.995)	-0.0549766	0.0772338	0.483734	0.947 (0.814-1.101)	-0.0622139	0.0612386	0.309664	0.940 (0.833-1.060)	-0.0590762	0.0613259	0.344995	0.943 (0.836-1.063)	23.4421	0.0714348	32.1352	24	0.123675	-0.00487363	0.0112178	0.668008	TRUE	5.77654e-125	NA	0.16
Glycolithocholate	GCST90199689	24	-0.0814699	0.0390354	0.0368813	0.922 (0.854-0.995)	-0.15826	0.0762897	0.0499405	0.854 (0.735-0.991)	-0.097366	0.0640825	0.128665	0.907 (0.800-1.029)	-0.0947263	0.0747454	0.217723	0.910 (0.786-1.053)	21.3483	0.0713842	27.7831	23	0.224095	0.0137467	0.0113449	0.238478	TRUE	3.63521e-110	NA	0.24
Stearidonate (18:4n3)	GCST90199721	27	0.0958649	0.0468393	0.0406898	1.101 (1.004-1.206)	0.112259	0.106062	0.299982	1.119 (0.909-1.377)	0.0704792	0.067046	0.293163	1.073 (0.941-1.224)	0.0470569	0.0885393	0.599598	1.048 (0.881-1.247)	23.5909	0.0770733	31.7975	26	0.199903	-0.00217406	0.012199	0.85999	TRUE	1.4882e-136	NA	0.229
Campesterol	GCST90199725	28	-0.0594682	0.0276356	0.0314077	0.942 (0.893-0.995)	-0.0168418	0.0557778	0.765096	0.983 (0.881-1.097)	-0.0161561	0.0407922	0.692061	0.984 (0.908-1.066)	-0.012777	0.0407215	0.756111	0.987 (0.912-1.069)	39.5077	0.203585	26.7195	27	0.479003	-0.00885634	0.0100664	0.387029	TRUE	1.83986e-262	NA	0.485
10-heptadecenoate (17:1n7)	GCST90199731	23	-0.115428	0.0516535	0.0254395	0.891 (0.805-0.986)	0.00964603	0.143809	0.947156	1.010 (0.762-1.338)	-0.0984768	0.0702252	0.160826	0.906 (0.790-1.040)	-0.159553	0.110968	0.164556	0.853 (0.686-1.060)	21.5621	0.0597374	12.3694	22	0.949274	-0.0164654	0.0176684	0.361973	TRUE	7.08257e-107	NA	0.953
1-stearoyl-gpc (18:0)	GCST90199732	34	-0.0870162	0.0351701	0.0133553	0.917 (0.856-0.982)	-0.0708437	0.0761223	0.358999	0.932 (0.802-1.082)	-0.0652056	0.0508219	0.199484	0.937 (0.848-1.035)	-0.0312296	0.0934079	0.740242	0.969 (0.807-1.164)	24.3019	0.0999467	37.1775	33	0.282533	-0.00250318	0.0102205	0.808084	TRUE	6.96857e-180	NA	0.299
Gamma-glutamyltryptophan	GCST90199753	24	0.0876697	0.0417336	0.0356673	1.092 (1.006-1.185)	0.120556	0.125296	0.346422	1.128 (0.882-1.442)	0.0326713	0.0616462	0.596126	1.033 (0.916-1.166)	0.0181722	0.084429	0.831481	1.018 (0.863-1.202)	23.3407	0.0706837	35.0915	23	0.0509378	-0.00462263	0.0159846	0.775142	TRUE	3.65558e-119	NA	0.063
1-stearoyl-GPE (18:0)	GCST90199772	45	-0.101165	0.0345559	0.00341623	0.904 (0.845-0.967)	-0.128855	0.0940704	0.17787	0.879 (0.731-1.057)	-0.0906046	0.0523619	0.0835673	0.913 (0.824-1.012)	-0.139207	0.0985837	0.164964	0.870 (0.717-1.056)	25.4629	0.138038	50.4601	44	0.233343	0.00321007	0.0100072	0.749933	TRUE	6.49481e-256	rs1077835, rs438811	0.002
Dihomo-linolenate (20:3n3 or n6)	GCST90199820	29	-0.116055	0.0432639	0.00730738	0.890 (0.818-0.969)	-0.016194	0.0969617	0.868604	0.984 (0.814-1.190)	-0.121066	0.0590112	0.0402114	0.886 (0.789-0.995)	-0.144735	0.0990621	0.155132	0.865 (0.713-1.051)	23.2201	0.0811648	13.2158	28	0.991883	-0.0140936	0.0122466	0.259898	TRUE	4.3795e-147	NA	0.992
Hexanoylglutamine	GCST90199833	59	0.0712767	0.0234812	0.00240156	1.074 (1.026-1.124)	0.0891483	0.0572899	0.125222	1.093 (0.977-1.223)	0.0962841	0.0411383	0.019258	1.101 (1.016-1.194)	0.132836	0.0414397	0.00219357	1.142 (1.053-1.239)	43.7984	0.312391	66.8608	58	0.198948	-0.00317686	0.00912786	0.729093	TRUE	0	NA	0.179
2-hydroxyglutarate	GCST90199865	29	-0.101283	0.0398561	0.0110464	0.904 (0.836-0.977)	-0.0418785	0.094786	0.662137	0.959 (0.796-1.155)	-0.0946132	0.0552117	0.0865939	0.910 (0.816-1.014)	-0.0916559	0.0908957	0.321915	0.912 (0.764-1.090)	23.4542	0.0872707	17.1939	28	0.944661	-0.00697416	0.0100964	0.495612	TRUE	4.72418e-149	NA	0.952
N-acetyl-3-methylhistidine	GCST90199868	36	-0.10852	0.0295266	0.000237531	0.897 (0.847-0.951)	-0.115044	0.0593974	0.0611084	0.891 (0.793-1.001)	-0.151643	0.0451667	0.000786752	0.859 (0.786-0.939)	-0.148777	0.0527616	0.00785926	0.862 (0.777-0.956)	40.286	0.201665	26.7053	35	0.841647	0.0014768	0.0116661	0.900011	TRUE	0	NA	0.846
2-o-methylascorbic acid	GCST90199908	54	-0.0479249	0.0238455	0.0444513	0.953 (0.910-0.999)	-0.124807	0.0632841	0.0539203	0.883 (0.780-0.999)	-0.0792662	0.0363786	0.0293371	0.924 (0.860-0.992)	-0.0888526	0.0441017	0.0490197	0.915 (0.839-0.998)	42.9767	0.27971	62.4278	53	0.1761	0.0143939	0.0108276	0.189529	TRUE	0	NA	0.196
Docosadioate (C22-DC)	GCST90199913	26	0.0856103	0.0397278	0.031168	1.089 (1.008-1.178)	0.0860795	0.0764311	0.271202	1.090 (0.938-1.266)	0.124337	0.0603875	0.0394949	1.132 (1.006-1.275)	0.114631	0.0810017	0.169354	1.121 (0.957-1.314)	21.1638	0.0667439	28.1176	25	0.302469	-8.31232e-05	0.0111951	0.994137	TRUE	3.0138e-117	NA	0.34
Trimethylamine n-oxide	GCST90199920	15	-0.145574	0.0635294	0.0219375	0.865 (0.763-0.979)	-0.267973	0.184028	0.169073	0.765 (0.533-1.097)	-0.123126	0.0930912	0.185955	0.884 (0.737-1.061)	-0.134188	0.129405	0.317331	0.874 (0.679-1.127)	21.1202	0.0384596	17.2782	14	0.241658	0.0126923	0.0175701	0.482852	TRUE	1.41374e-66	NA	0.274
N-palmitoylglycine	GCST90199923	39	0.0801377	0.0287526	0.00531736	1.083 (1.024-1.146)	0.0121607	0.0632484	0.848584	1.012 (0.894-1.146)	0.0704295	0.0467186	0.131676	1.073 (0.979-1.176)	0.0568064	0.0453546	0.218043	1.058 (0.968-1.157)	40.7337	0.190028	43.6503	38	0.243777	0.010455	0.00851245	0.227127	TRUE	0	NA	0.271
Methionine sulfone	GCST90199961	52	0.10245	0.0245062	2.90765e-05	1.108 (1.056-1.162)	0.132604	0.0531777	0.0159989	1.142 (1.029-1.267)	0.117206	0.0390152	0.00266347	1.124 (1.042-1.214)	0.118872	0.0448224	0.0106352	1.126 (1.032-1.230)	48.36	0.297092	65.7194	51	0.0805244	-0.00536377	0.00804493	0.508012	TRUE	0	NA	0.086
Fructosyllysine	GCST90199965	27	0.119119	0.044004	0.00678948	1.127 (1.033-1.228)	0.136689	0.0873589	0.130229	1.146 (0.966-1.361)	0.0730175	0.062542	0.24301	1.076 (0.952-1.216)	0.052984	0.099559	0.599115	1.054 (0.867-1.282)	21.8905	0.0715708	19.4304	26	0.817754	-0.00249669	0.0107236	0.817796	TRUE	3.05558e-127	NA	0.83
9-hydroxystearate	GCST90199974	27	-0.171235	0.0461951	0.000209921	0.843 (0.770-0.922)	-0.153412	0.119331	0.210362	0.858 (0.679-1.084)	-0.165561	0.065377	0.0113284	0.847 (0.746-0.963)	-0.151476	0.112334	0.189146	0.859 (0.690-1.071)	22.3564	0.0805391	17.8296	26	0.881886	-0.00238563	0.0147278	0.872622	TRUE	9.71168e-131	NA	0.883
Gamma-tocopherol/beta-tocopherol	GCST90200066	24	-0.148513	0.050818	0.00347291	0.862 (0.780-0.952)	-0.223554	0.108609	0.0515946	0.800 (0.646-0.989)	-0.171722	0.0719629	0.0170208	0.842 (0.731-0.970)	-0.174539	0.129232	0.189966	0.840 (0.652-1.082)	22.0513	0.0641388	19.9492	23	0.644972	0.00943554	0.0120692	0.442673	TRUE	5.74342e-113	NA	0.697
Palmitoylcholine	GCST90200071	25	0.159509	0.043332	0.00023225	1.173 (1.077-1.277)	0.0854281	0.083354	0.316078	1.089 (0.925-1.282)	0.138961	0.0636248	0.0289573	1.149 (1.014-1.302)	0.108178	0.0888979	0.235481	1.114 (0.936-1.326)	22.0083	0.066861	22.3176	24	0.560318	0.0122262	0.0117517	0.30898	TRUE	6.72538e-117	NA	0.585
Thioproline	GCST90200072	27	-0.0804473	0.0405205	0.0471059	0.923 (0.852-0.999)	0.019619	0.0736877	0.792234	1.020 (0.883-1.178)	-0.0321378	0.0578677	0.578643	0.968 (0.865-1.085)	-0.0100023	0.0766547	0.897187	0.990 (0.852-1.151)	22.6507	0.0741521	15.7915	26	0.941089	-0.0156999	0.00965631	0.11652	TRUE	5.80014e-133	NA	0.931
1-oleoyl-2-linoleoyl-GPE (18:1/18:2)	GCST90200082	60	-0.0450277	0.022506	0.0454244	0.956 (0.915-0.999)	-0.0297338	0.0488409	0.545042	0.971 (0.882-1.068)	-0.0145862	0.0385851	0.705411	0.986 (0.914-1.063)	-0.0119643	0.0368631	0.746661	0.988 (0.919-1.062)	38.7574	0.277032	73.8522	59	0.092233	-0.00274482	0.00749056	0.715372	TRUE	0	rs2070895, rs483082	<0.001
Oleoylcholine	GCST90200084	19	0.168638	0.0536301	0.00166395	1.184 (1.066-1.315)	0.128081	0.133717	0.351561	1.137 (0.875-1.477)	0.147587	0.0750192	0.0491458	1.159 (1.001-1.343)	0.121157	0.10908	0.28131	1.129 (0.912-1.398)	21.4444	0.0500566	18.0976	18	0.449239	0.00576789	0.0173239	0.743247	TRUE	6.20598e-86	NA	0.468
Arachidonoylcholine	GCST90200086	22	0.103838	0.0433505	0.0166057	1.109 (1.019-1.208)	0.016728	0.112069	0.88284	1.017 (0.816-1.267)	0.015067	0.0648897	0.816387	1.015 (0.894-1.153)	0.0171154	0.0771646	0.82661	1.017 (0.874-1.183)	28.3825	0.0759733	27.6281	21	0.151017	0.0122708	0.0141272	0.395373	TRUE	1.14061e-133	NA	0.154
Sphingadienine	GCST90200120	18	-0.102915	0.0401461	0.0103622	0.902 (0.834-0.976)	-0.00452727	0.0963983	0.963123	0.995 (0.824-1.203)	-0.0869611	0.0554594	0.116878	0.917 (0.822-1.022)	-0.0805065	0.0896349	0.381645	0.923 (0.774-1.100)	22.2277	0.0878532	11.3289	17	0.838962	-0.0165958	0.0147831	0.278163	TRUE	1.59461e-89	NA	0.858
3-carboxy-4-methyl-5-pentyl-2-furanpropionate (3-CMPFP)	GCST90200172	32	0.0742861	0.0365534	0.0421271	1.077 (1.003-1.157)	0.0841081	0.075927	0.276773	1.088 (0.937-1.262)	0.0689951	0.0534621	0.196862	1.071 (0.965-1.190)	0.0640111	0.0650394	0.332641	1.066 (0.939-1.211)	31.8706	0.12311	26.9489	31	0.674736	-0.00157044	0.0106405	0.883654	TRUE	5.63081e-228	NA	0.709
Glutamine conjugate of C6H10O2 (1)	GCST90200176	20	0.109269	0.0549956	0.0469361	1.115 (1.001-1.242)	0.34216	0.176004	0.06769	1.408 (0.997-1.988)	0.0949345	0.0779626	0.22334	1.100 (0.944-1.281)	0.045443	0.124966	0.72014	1.046 (0.819-1.337)	22.8142	0.057021	23.3325	19	0.223013	-0.0263022	0.0187099	0.176812	TRUE	5.70356e-97	NA	0.254
N-acetyl-2-aminooctanoate	GCST90200183	53	-0.120301	0.0219386	4.1689e-08	0.887 (0.849-0.926)	-0.148296	0.0382161	0.000300363	0.862 (0.800-0.929)	-0.137684	0.0368268	0.000184977	0.871 (0.811-0.937)	-0.119921	0.03449	0.00103291	0.887 (0.829-0.949)	55.7404	0.344398	46.6906	52	0.682067	0.00640731	0.00716184	0.37518	TRUE	0	NA	0.717
N,N-dimethylalanine	GCST90200192	27	-0.086054	0.0381282	0.0240103	0.918 (0.851-0.989)	-0.015125	0.0766173	0.845103	0.985 (0.848-1.145)	-0.124573	0.055798	0.0255767	0.883 (0.791-0.985)	-0.122497	0.0817151	0.1459	0.885 (0.754-1.038)	27.2048	0.0890421	26.7076	26	0.424789	-0.0135687	0.0126682	0.294362	TRUE	1.13324e-159	NA	0.453
Ethyl beta-glucopyranoside	GCST90200193	28	0.064924	0.028947	0.0249062	1.067 (1.008-1.129)	0.0792185	0.04469	0.0880096	1.082 (0.992-1.182)	0.0833279	0.042093	0.0477468	1.087 (1.001-1.180)	0.0745811	0.0413821	0.0826811	1.077 (0.993-1.168)	47.6373	0.158424	26.3068	27	0.501629	-0.00345518	0.00821511	0.677512	TRUE	1.95245e-299	NA	0.561
2-hydroxysebacate	GCST90200198	21	0.0991702	0.0443219	0.0252539	1.104 (1.012-1.204)	0.167429	0.0979403	0.103641	1.182 (0.976-1.432)	0.0507313	0.0657484	0.440353	1.052 (0.925-1.197)	0.0439765	0.0791106	0.584454	1.045 (0.895-1.220)	28.0429	0.0744822	21.1038	20	0.391048	-0.0116212	0.0147242	0.439701	TRUE	5.103e-127	NA	0.387
11beta-hydroxyandrosterone glucuronide	GCST90200214	42	-0.149158	0.0327888	5.38883e-06	0.861 (0.808-0.919)	-0.252765	0.0631465	0.000263653	0.777 (0.686-0.879)	-0.122535	0.0504534	0.0151544	0.885 (0.801-0.977)	-0.126252	0.0808196	0.12594	0.881 (0.752-1.033)	34.5648	0.178471	40.4218	41	0.496155	0.0164321	0.0085591	0.0620296	TRUE	0	NA	0.512
4-ethylcatechol sulfate	GCST90200215	25	0.0586685	0.027924	0.0356406	1.060 (1.004-1.120)	0.0313324	0.0397305	0.438387	1.032 (0.955-1.115)	0.0406933	0.0369726	0.271056	1.042 (0.969-1.120)	0.0439907	0.0343965	0.21315	1.045 (0.977-1.118)	21.4594	0.0650943	28.6971	24	0.231737	0.0100227	0.00936067	0.295403	TRUE	4.31668e-114	NA	0.363
(2,4 or 2,5)-dimethylphenol sulfate	GCST90200217	21	-0.113087	0.042697	0.00808257	0.893 (0.821-0.971)	0.0255841	0.111352	0.820734	1.026 (0.825-1.276)	-0.0818327	0.0572875	0.153161	0.921 (0.824-1.031)	-0.0646597	0.0952489	0.505013	0.937 (0.778-1.130)	21.7343	0.0876217	11.4145	20	0.934757	-0.0218579	0.0162101	0.193382	TRUE	1.01675e-101	NA	0.94
4-acetylcatechol sulfate (1)	GCST90200232	19	-0.043914	0.0204881	0.0320816	0.957 (0.919-0.996)	-0.0341715	0.0253299	0.195014	0.966 (0.920-1.016)	-0.0413009	0.0280733	0.141242	0.960 (0.908-1.014)	-0.0403279	0.0233171	0.100823	0.960 (0.918-1.005)	20.6385	0.0517072	12.3553	18	0.828364	-0.00611902	0.00935484	0.521797	TRUE	2.71323e-84	NA	0.872
2-hydroxy-4-(methylthio)butanoic acid	GCST90200258	58	0.0543526	0.0230622	0.0184338	1.056 (1.009-1.105)	0.0306832	0.0441617	0.490059	1.031 (0.946-1.124)	0.0263943	0.035897	0.462169	1.027 (0.957-1.102)	0.0156393	0.0498748	0.754992	1.016 (0.921-1.120)	36.2052	0.252719	49.6681	57	0.743889	0.00421452	0.0067059	0.532245	TRUE	0	NA	0.71
Tetrahydrocortisol glucuronide	GCST90200267	31	-0.142566	0.0410661	0.000517344	0.867 (0.800-0.940)	-0.185823	0.10782	0.0954539	0.830 (0.672-1.026)	-0.134126	0.0654006	0.0402823	0.874 (0.769-0.994)	-0.117482	0.106161	0.277247	0.889 (0.722-1.095)	27.0337	0.102047	41.8775	30	0.0733194	0.0054524	0.0120944	0.655471	TRUE	1.62163e-181	NA	0.072
N-acetyl-2-aminoadipate	GCST90200268	30	-0.0971725	0.0316342	0.00212808	0.907 (0.853-0.965)	-0.141505	0.0605865	0.0269035	0.868 (0.771-0.978)	-0.159928	0.0459301	0.000497706	0.852 (0.779-0.932)	-0.149974	0.0472047	0.00351819	0.861 (0.785-0.944)	42.7042	0.164413	29.271	29	0.451018	0.00801255	0.00930681	0.396587	TRUE	1.13373e-290	NA	0.443
Erucate (22:1n9)	GCST90200284	19	-0.114492	0.0558023	0.0401953	0.892 (0.799-0.995)	-0.157526	0.128105	0.235569	0.854 (0.665-1.098)	-0.0518375	0.0840428	0.537368	0.949 (0.805-1.120)	-0.0249273	0.125786	0.845132	0.975 (0.762-1.248)	22.2216	0.0513081	18.1924	18	0.443048	0.00619166	0.0164712	0.711635	TRUE	9.69457e-90	NA	0.479
N-acetylleucine	GCST90200288	47	-0.0940993	0.0199757	2.46877e-06	0.910 (0.875-0.947)	-0.120197	0.0337962	0.000898264	0.887 (0.830-0.947)	-0.118563	0.030573	0.000105308	0.888 (0.837-0.943)	-0.108851	0.0325141	0.00163151	0.897 (0.841-0.956)	69.3931	0.391808	46.7629	46	0.440941	0.00726348	0.00754988	0.341157	TRUE	0	NA	0.48
N-acetylmethionine	GCST90200289	16	0.150178	0.0494868	0.00240771	1.162 (1.055-1.280)	0.0949243	0.102205	0.368748	1.100 (0.900-1.343)	0.105855	0.0711202	0.136646	1.112 (0.967-1.278)	0.118859	0.0918312	0.215128	1.126 (0.941-1.348)	24.3443	0.0485808	21.3942	15	0.124701	0.00952764	0.0142396	0.514318	TRUE	9.01701e-82	NA	0.158
Vanillylmandelate (VMA)	GCST90200309	43	0.0730347	0.0371111	0.0490678	1.076 (1.000-1.157)	0.0439893	0.0855412	0.60984	1.045 (0.884-1.236)	0.116283	0.0580413	0.0451283	1.123 (1.003-1.259)	0.222831	0.0910307	0.0186311	1.250 (1.045-1.494)	26.6693	0.138723	45.3805	42	0.332967	0.00386844	0.0101417	0.704847	TRUE	5.33965e-257	NA	0.305
N-acetylglucosaminylasparagine	GCST90200316	39	-0.0629694	0.0248527	0.0112865	0.939 (0.894-0.986)	-0.101316	0.040946	0.0180562	0.904 (0.834-0.979)	-0.0461487	0.0382275	0.22735	0.955 (0.886-1.029)	-0.0462434	0.0360532	0.207386	0.955 (0.890-1.025)	47.9421	0.224938	38.6797	38	0.438821	0.00870846	0.007374	0.245151	TRUE	0	NA	0.461
Succinate	GCST90200362	26	0.0464548	0.0224585	0.0385957	1.048 (1.002-1.095)	0.0666313	0.0268179	0.0203396	1.069 (1.014-1.127)	0.0540741	0.0311013	0.0820976	1.056 (0.993-1.122)	0.0556189	0.0276269	0.0549775	1.057 (1.001-1.116)	21.0297	0.068672	13.802	25	0.965075	-0.0104617	0.00759959	0.181339	TRUE	9.65276e-119	NA	0.961
Lysine	GCST90200402	43	0.0661356	0.027383	0.0157262	1.068 (1.013-1.127)	0.0446294	0.0478373	0.356312	1.046 (0.952-1.148)	0.0605945	0.0455934	0.183842	1.062 (0.972-1.162)	0.0837953	0.0433359	0.0599175	1.087 (0.999-1.184)	26.6409	0.138313	43.9372	42	0.389451	0.00404141	0.00725592	0.580568	TRUE	4.1561e-257	NA	0.448
2'-deoxyuridine	GCST90200413	39	0.083376	0.031602	0.00833197	1.087 (1.022-1.156)	0.182381	0.0651614	0.00809707	1.200 (1.056-1.364)	0.120735	0.0473192	0.0107257	1.128 (1.028-1.238)	0.141482	0.0581251	0.0197386	1.152 (1.028-1.291)	35.27	0.171669	39.2956	38	0.411646	-0.0150293	0.0086506	0.0906402	TRUE	0	NA	0.374
Dimethylglycine	GCST90200424	49	0.0515525	0.0250786	0.0398172	1.053 (1.002-1.106)	0.108642	0.0460862	0.0226208	1.115 (1.018-1.220)	0.0785431	0.0391311	0.044731	1.082 (1.002-1.168)	0.0613401	0.0404774	0.136225	1.063 (0.982-1.151)	42.0482	0.245928	49.6997	48	0.405406	-0.00981092	0.00663016	0.145615	TRUE	0	NA	0.423
Alanine	GCST90200431	23	-0.117962	0.0495029	0.017175	0.889 (0.807-0.979)	-0.0425704	0.102144	0.681078	0.958 (0.784-1.171)	-0.0865223	0.0717417	0.227808	0.917 (0.797-1.056)	-0.135832	0.121451	0.275456	0.873 (0.688-1.108)	21.3502	0.059274	21.1074	22	0.514107	-0.01024	0.0121354	0.408287	TRUE	1.51654e-104	NA	0.558
Dihydroorotate	GCST90200444	51	-0.0518432	0.0263731	0.0493267	0.949 (0.902-1.000)	-0.077511	0.0613556	0.212457	0.925 (0.821-1.044)	-0.0203888	0.0396443	0.607048	0.980 (0.907-1.059)	-0.0218819	0.0467289	0.641623	0.978 (0.893-1.072)	38.4391	0.236316	58.9745	50	0.180214	0.00419456	0.00884749	0.637537	TRUE	0	NA	0.203
N-acetyltyrosine	GCST90200675	68	-0.0716081	0.0158722	6.4356e-06	0.931 (0.902-0.960)	-0.0865829	0.0262816	0.00158838	0.917 (0.871-0.966)	-0.0565778	0.0254394	0.026147	0.945 (0.899-0.993)	-0.0653849	0.0238414	0.0078135	0.937 (0.894-0.982)	73.9823	0.60987	52.5116	67	0.902601	0.00460431	0.00644071	0.477207	TRUE	0	NA	0.92
N-acetyl-L-glutamine	GCST90200676	65	-0.0672209	0.0143922	3.00263e-06	0.935 (0.909-0.962)	-0.0667536	0.0236888	0.00644936	0.935 (0.893-0.980)	-0.0512372	0.0226132	0.0234631	0.950 (0.909-0.993)	-0.0543703	0.0210777	0.012201	0.947 (0.909-0.987)	104.386	0.786055	44.1232	64	0.972597	-0.000154813	0.00623346	0.980264	TRUE	0	NA	0.964
N-acetylphenylalanine	GCST90200677	59	-0.0738101	0.0191412	0.000115215	0.929 (0.895-0.964)	-0.0811829	0.036763	0.0312625	0.922 (0.858-0.991)	-0.0663584	0.0311233	0.0329976	0.936 (0.880-0.995)	-0.0699136	0.0300783	0.0236278	0.932 (0.879-0.989)	66.2985	0.45888	74.1018	58	0.0754828	0.00175349	0.00703815	0.804147	TRUE	0	NA	0.09
N-acetylasparagine	GCST90200678	73	-0.0530424	0.0125306	2.30547e-05	0.948 (0.925-0.972)	-0.0750225	0.0195889	0.000273821	0.928 (0.893-0.964)	-0.0528356	0.0188396	0.00503961	0.949 (0.914-0.984)	-0.0440925	0.017211	0.0125041	0.957 (0.925-0.990)	116.014	0.993853	50.2635	72	0.976002	0.00814201	0.00557746	0.148754	TRUE	0	NA	0.981
3-methylcytidine	GCST90200682	57	0.0372049	0.0148819	0.0124189	1.038 (1.008-1.069)	0.0658689	0.0237338	0.00752101	1.068 (1.020-1.119)	0.056844	0.0210939	0.00704287	1.058 (1.016-1.103)	0.0689391	0.0213953	0.00212192	1.071 (1.027-1.117)	93.832	0.626922	47.6718	56	0.778124	-0.00930657	0.00600281	0.126788	TRUE	0	NA	0.782
N-acetylcitrulline	GCST90200683	65	-0.0538344	0.0133254	5.34533e-05	0.948 (0.923-0.973)	-0.0758735	0.0223992	0.0012207	0.927 (0.887-0.969)	-0.0522462	0.0202849	0.010006	0.949 (0.912-0.988)	-0.042277	0.0198411	0.0369557	0.959 (0.922-0.997)	103.798	0.863894	50.8509	64	0.883553	0.00827314	0.00675856	0.225473	TRUE	0	NA	0.861
N-delta-acetylornithine	GCST90200691	60	0.0536415	0.0142138	0.00016072	1.055 (1.026-1.085)	0.044272	0.0229452	0.0585693	1.045 (0.999-1.093)	0.0469682	0.0213259	0.0276366	1.048 (1.005-1.093)	0.0399155	0.0195659	0.0458298	1.041 (1.002-1.081)	108.448	0.742791	52.2414	59	0.720941	0.00348098	0.00669211	0.60493	TRUE	0	NA	0.714
N2-acetyl,N6,N6-dimethyllysine	GCST90200697	118	-0.026251	0.0100613	0.00907799	0.974 (0.955-0.993)	-0.0193613	0.0175971	0.273497	0.981 (0.948-1.015)	-0.0267852	0.0174812	0.125466	0.974 (0.941-1.008)	-0.0263405	0.0172806	0.130138	0.974 (0.942-1.008)	99.6773	1.40079	133.512	117	0.141063	-0.00242459	0.00489396	0.621237	TRUE	NA	NA	0.138
N2-acetyl,N6-methyllysine	GCST90200698	133	-0.0282776	0.00898156	0.00164162	0.972 (0.955-0.989)	-0.0305506	0.0153821	0.0491083	0.970 (0.941-1.000)	-0.0314548	0.0150735	0.0369097	0.969 (0.941-0.998)	-0.0261676	0.0130402	0.0468254	0.974 (0.950-0.999)	96.9974	1.50842	156.12	132	0.0744995	0.000915742	0.0047755	0.848228	TRUE	NA	NA	0.089
S-adenosylhomocysteine (SAH) to 5-methyluridine (ribothymidine) ratio	GCST90200723	30	-0.102412	0.031509	0.00115303	0.903 (0.849-0.960)	-0.190196	0.073594	0.0152616	0.827 (0.716-0.955)	-0.133108	0.0462346	0.00398966	0.875 (0.800-0.958)	-0.17044	0.0629797	0.0112798	0.843 (0.745-0.954)	33.7422	0.16433	33.3982	29	0.261969	0.0154256	0.011527	0.191593	TRUE	1.19015e-232	NA	0.262
Adenosine 5'-diphosphate (ADP) to Adenosine 5'-monophosphate (AMP) ratio	GCST90200728	25	-0.0799252	0.0350102	0.0224358	0.923 (0.862-0.989)	-0.146103	0.0778909	0.0734408	0.864 (0.742-1.007)	-0.0610591	0.0500658	0.222625	0.941 (0.853-1.038)	-0.111386	0.092684	0.241174	0.895 (0.746-1.073)	22.104	0.120306	22.9123	24	0.52498	0.0113641	0.0119481	0.351434	TRUE	1.53639e-125	NA	0.539
Adenosine 5'-diphosphate (ADP) to glycerol ratio	GCST90200835	26	0.0713466	0.0306283	0.0198358	1.074 (1.011-1.140)	0.0540297	0.0542739	0.329425	1.056 (0.949-1.174)	0.0499086	0.0448061	0.26533	1.051 (0.963-1.148)	0.0635865	0.058998	0.291425	1.066 (0.949-1.196)	21.9037	0.123935	20.226	25	0.73487	0.00382224	0.00988968	0.702541	TRUE	5.28179e-130	NA	0.749
Adenosine 5'-monophosphate (AMP) to glutamate ratio	GCST90200879	23	-0.125291	0.054127	0.0206264	0.882 (0.793-0.981)	-0.155646	0.172523	0.377194	0.856 (0.610-1.200)	-0.151532	0.0788014	0.0544847	0.859 (0.736-1.003)	-0.218396	0.122317	0.087975	0.804 (0.632-1.022)	22.0073	0.0614792	26.2707	22	0.240242	0.00309661	0.0164819	0.852775	TRUE	1.9712e-107	NA	0.278
Phenylpyruvate to citrate ratio	GCST90200885	33	0.0785258	0.0386795	0.0423396	1.082 (1.003-1.167)	0.0901822	0.0753785	0.240615	1.094 (0.944-1.269)	0.0492415	0.054567	0.366842	1.050 (0.944-1.169)	0.0120492	0.111446	0.914578	1.012 (0.814-1.259)	23.4349	0.094314	26.1502	32	0.756926	-0.00158884	0.00881873	0.858195	TRUE	2.71276e-169	NA	0.753
Caffeine to theophylline ratio	GCST90200919	28	-0.113399	0.0438203	0.00965858	0.893 (0.819-0.973)	-0.237572	0.103946	0.0306801	0.789 (0.643-0.967)	-0.0817486	0.0667727	0.220846	0.922 (0.808-1.050)	-0.0209616	0.131525	0.874561	0.979 (0.757-1.267)	21.5105	0.077458	30.559	27	0.289631	0.0178396	0.0133944	0.194459	TRUE	2.51633e-129	NA	0.303
Glycerol to palmitoylcarnitine (C16) ratio	GCST90200932	22	-0.121424	0.055574	0.0288955	0.886 (0.794-0.988)	-0.32842	0.269429	0.237046	0.720 (0.425-1.221)	-0.0603261	0.0824385	0.464308	0.941 (0.801-1.107)	-0.0135293	0.130401	0.918352	0.987 (0.764-1.274)	23.8577	0.0640968	32.2392	21	0.0553642	0.0218829	0.02752	0.435855	TRUE	4.57428e-111	NA	0.052
Glucose-to-mannose ratio	GCST90200953	42	0.0724546	0.0298524	0.0152202	1.075 (1.014-1.140)	0.0486888	0.0658748	0.464155	1.050 (0.923-1.195)	0.0463973	0.047167	0.325271	1.047 (0.955-1.149)	0.0402962	0.0574172	0.48676	1.041 (0.930-1.165)	32.9069	0.166683	27.8808	41	0.941183	0.00374302	0.00924853	0.687843	TRUE	0	NA	0.952
Caffeine to paraxanthine ratio	GCST90200978	36	-0.0931322	0.0321101	0.00372684	0.911 (0.856-0.970)	-0.16182	0.0798232	0.0505371	0.851 (0.727-0.995)	-0.142374	0.0482873	0.00319345	0.867 (0.789-0.953)	-0.198938	0.0690792	0.00674636	0.820 (0.716-0.938)	31.4215	0.14276	39.7866	35	0.26538	0.00992554	0.0104168	0.347398	TRUE	8.96704e-255	NA	0.253
Caffeine to linoleate (18:2n6) ratio	GCST90200981	14	-0.1138	0.0510978	0.0259405	0.892 (0.807-0.986)	-0.246421	0.0916533	0.0197198	0.782 (0.653-0.935)	-0.141514	0.0765146	0.0643847	0.868 (0.747-1.008)	-0.181446	0.107084	0.11399	0.834 (0.676-1.029)	23.3585	0.0410784	15.4801	13	0.278349	0.0256599	0.0146322	0.104969	TRUE	3.54003e-69	NA	0.256
Cholesterol to oleoyl-linoleoyl-glycerol (18:1 to 18:2) [2] ratio	GCST90200985	39	0.0791579	0.0334052	0.0178061	1.082 (1.014-1.156)	0.0799516	0.0822608	0.337397	1.083 (0.922-1.273)	0.0892732	0.0494191	0.0708481	1.093 (0.992-1.205)	0.0736367	0.0786046	0.354778	1.076 (0.923-1.256)	25.3913	0.123622	49.087	38	0.107396	-0.000101595	0.00930729	0.991349	TRUE	6.13487e-219	rs1160983, rs405697, rs483082	<0.001
Androsterone glucuronide to etiocholanolone glucuronide ratio	GCST90201013	67	-0.10424	0.0184027	1.47562e-08	0.901 (0.869-0.934)	-0.152502	0.0308022	5.52988e-06	0.859 (0.808-0.912)	-0.126839	0.0286812	9.76166e-06	0.881 (0.833-0.932)	-0.146463	0.0349088	8.30072e-05	0.864 (0.807-0.925)	62.9422	0.546727	62.8178	66	0.58833	0.0109881	0.00562364	0.0550172	TRUE	0	NA	0.633
Wet AMD
Suberate (C8-DC)	GCST90199633	28	-0.0848172	0.037076	0.0221576	0.919 (0.854-0.988)	-0.152661	0.0613066	0.0194879	0.858 (0.761-0.968)	-0.104072	0.0564332	0.0651608	0.901 (0.807-1.007)	-0.0806226	0.0555792	0.158413	0.923 (0.827-1.029)	21.3002	0.0861681	24.9032	27	0.579886	0.0151807	0.0109251	0.176456	TRUE	2.76612e-130	NA	0.654
1-stearoyl-GPI (18:0)	GCST90199659	18	0.146254	0.0634476	0.0211599	1.157 (1.022-1.311)	0.0552596	0.206971	0.792886	1.057 (0.704-1.586)	0.149589	0.0979032	0.126531	1.161 (0.959-1.407)	0.138294	0.157054	0.39084	1.148 (0.844-1.562)	22.1229	0.0480916	25.327	17	0.0876256	0.0107028	0.0224879	0.640553	TRUE	1.68428e-83	rs78765237	0.016
Maleate	GCST90199661	25	0.117731	0.054955	0.0321682	1.125 (1.010-1.253)	0.219868	0.142362	0.136134	1.246 (0.943-1.647)	0.128161	0.0852648	0.132816	1.137 (0.962-1.344)	0.0147726	0.139902	0.916783	1.015 (0.771-1.335)	21.8298	0.0666273	30.3662	24	0.172911	-0.0139789	0.0175202	0.433107	TRUE	4.83305e-116	NA	0.182
3-hydroxyoctanoate	GCST90199680	22	-0.164073	0.051273	0.00137437	0.849 (0.768-0.938)	-0.263649	0.108673	0.0248437	0.768 (0.621-0.951)	-0.187467	0.0831021	0.0240795	0.829 (0.704-0.976)	-0.211265	0.110872	0.0705004	0.810 (0.651-1.006)	23.4765	0.0629434	24.9077	21	0.251186	0.0141607	0.0132735	0.298755	TRUE	2.33638e-109	NA	0.288
N-acetylglycine	GCST90199688	46	-0.0732317	0.0308372	0.0175593	0.929 (0.875-0.987)	-0.0507572	0.0641737	0.433225	0.951 (0.838-1.078)	-0.0330096	0.051449	0.521135	0.968 (0.875-1.070)	-0.0345094	0.0519933	0.51025	0.966 (0.872-1.070)	40.835	0.222374	32.1711	45	0.924415	-0.00359519	0.0090028	0.691574	TRUE	0	NA	0.927
Tauro-beta-muricholate	GCST90199719	35	0.0843584	0.0224624	0.000172966	1.088 (1.041-1.137)	0.0986331	0.0354583	0.00887087	1.104 (1.030-1.183)	0.115751	0.0339736	0.000656644	1.123 (1.050-1.200)	0.123662	0.0361432	0.00163791	1.132 (1.054-1.215)	38.7039	0.281999	37.7493	34	0.301812	-0.00506633	0.0092909	0.589214	TRUE	0	NA	0.312
Stearidonate (18:4n3)	GCST90199721	27	0.11728	0.052954	0.0267773	1.124 (1.014-1.247)	0.0508886	0.113489	0.657727	1.052 (0.842-1.314)	0.14423	0.0720904	0.0454271	1.155 (1.003-1.330)	0.148182	0.0952799	0.131982	1.160 (0.962-1.398)	23.5909	0.0770733	28.8781	26	0.316653	0.00879143	0.0130407	0.506401	TRUE	8.10353e-137	NA	0.358
5-dodecenoate (12:1n7)	GCST90199723	15	-0.181512	0.0712492	0.010848	0.834 (0.725-0.959)	-0.247491	0.169672	0.168398	0.781 (0.560-1.089)	-0.191966	0.105584	0.0690443	0.825 (0.671-1.015)	-0.199248	0.125343	0.134242	0.819 (0.641-1.048)	23.2662	0.0421997	16.3359	14	0.293293	0.00876341	0.0199243	0.66728	TRUE	1.62292e-73	NA	0.336
1-oleoyl-GPC (18:1)	GCST90199727	17	-0.137587	0.0676064	0.0418385	0.871 (0.763-0.995)	-0.279149	0.222026	0.227877	0.756 (0.490-1.169)	-0.199232	0.093087	0.032332	0.819 (0.683-0.983)	-0.243923	0.109099	0.0399667	0.784 (0.633-0.970)	24.2877	0.0498272	22.9637	16	0.114709	0.0195951	0.0285401	0.502824	TRUE	5.2963e-87	NA	0.128
Epiandrosterone sulfate	GCST90199752	39	-0.0635102	0.0194168	0.00107208	0.938 (0.903-0.975)	-0.0815466	0.0279858	0.00602466	0.922 (0.872-0.974)	-0.0886745	0.0244552	0.000287839	0.915 (0.872-0.960)	-0.087513	0.0261526	0.00185463	0.916 (0.870-0.964)	72.4671	0.324139	51.8713	38	0.0661587	0.00815349	0.00744534	0.280545	TRUE	0	rs35305377	0.023
N1-methylinosine	GCST90199761	28	0.202987	0.0556925	0.00026762	1.225 (1.098-1.366)	0.040899	0.155672	0.794833	1.042 (0.768-1.413)	0.196393	0.0816475	0.0161556	1.217 (1.037-1.428)	0.225067	0.15906	0.168506	1.252 (0.917-1.711)	22.4226	0.0768654	26.0339	27	0.516718	0.0166799	0.0149594	0.275046	TRUE	2.72513e-134	NA	0.531
Tetradecanedioate (C14-DC)	GCST90199806	39	0.0589289	0.024746	0.0172494	1.061 (1.010-1.113)	0.0499313	0.0389669	0.208035	1.051 (0.974-1.135)	0.0429286	0.0366214	0.241105	1.044 (0.972-1.122)	0.0469215	0.0336107	0.17081	1.048 (0.981-1.119)	57.8796	0.265069	20.4129	38	0.991224	0.00235108	0.00786527	0.766674	TRUE	0	NA	0.997
Hexadecanedioate (C16-DC)	GCST90199807	43	0.0510644	0.0254853	0.0451041	1.052 (1.001-1.106)	0.0491307	0.0405371	0.232453	1.050 (0.970-1.137)	0.0439903	0.0401792	0.273581	1.045 (0.966-1.131)	0.0546635	0.0370428	0.147486	1.056 (0.982-1.136)	58.6707	0.296319	28.8996	42	0.937955	0.000414822	0.00676273	0.951387	TRUE	0	NA	0.955
Deoxycarnitine	GCST90199813	58	0.0598333	0.0294199	0.041975	1.062 (1.002-1.125)	0.0979095	0.0594555	0.105207	1.103 (0.982-1.239)	0.0304995	0.0470456	0.516793	1.031 (0.940-1.131)	0.0813183	0.046199	0.0837431	1.085 (0.991-1.188)	42.2525	0.289996	62.5314	57	0.286312	-0.00627354	0.00836581	0.456453	TRUE	0	NA	0.311
Tryptophan betaine	GCST90199819	46	-0.141892	0.0302013	2.62437e-06	0.868 (0.818-0.921)	-0.131385	0.0642468	0.0468636	0.877 (0.773-0.995)	-0.101923	0.0476169	0.0323151	0.903 (0.823-0.991)	-0.0858669	0.0678271	0.212039	0.918 (0.803-1.048)	31.8302	0.177071	59.1742	45	0.076415	-0.00186224	0.00954784	0.846257	TRUE	0	rs72797757, rs908951	<0.001
1-stearoyl-2-oleoyl-GPE (18:0/18:1)	GCST90199831	36	-0.108723	0.0408905	0.00783994	0.897 (0.828-0.972)	-0.140913	0.10191	0.175766	0.869 (0.711-1.061)	-0.0620373	0.0580405	0.285132	0.940 (0.839-1.053)	-0.020321	0.0986234	0.837949	0.980 (0.808-1.189)	26.0453	0.112937	36.8077	35	0.385182	0.00438535	0.0126204	0.730373	TRUE	2.00282e-206	rs2070895, rs439401	0.011
Androstenediol (3beta,17beta) disulfate (1)	GCST90199842	39	-0.0923211	0.0339707	0.00657439	0.912 (0.853-0.975)	-0.0670783	0.0735449	0.367635	0.935 (0.810-1.080)	-0.0743357	0.0589678	0.207448	0.928 (0.827-1.042)	-0.0967488	0.0650294	0.145063	0.908 (0.799-1.031)	36.9734	0.172085	53.3147	38	0.0506538	-0.00424839	0.0103112	0.682705	TRUE	0	NA	0.061
21-hydroxypregnenolone disulfate	GCST90199849	44	-0.0740869	0.0359521	0.0393305	0.929 (0.865-0.996)	-0.149186	0.0846375	0.0852352	0.861 (0.730-1.017)	-0.0430437	0.0556655	0.439371	0.958 (0.859-1.068)	-0.00184313	0.0856021	0.982921	0.998 (0.844-1.180)	31.2989	0.168356	46.1801	43	0.342244	0.0106288	0.0107549	0.32868	TRUE	0	NA	0.325
Androstenediol (3beta,17beta) disulfate (2)	GCST90199851	41	-0.0915692	0.0282992	0.00121326	0.912 (0.863-0.965)	-0.142751	0.0433754	0.0021245	0.867 (0.796-0.944)	-0.116137	0.0532623	0.029222	0.890 (0.802-0.988)	-0.112956	0.0481474	0.0240168	0.893 (0.813-0.982)	27.3995	0.136292	52.2913	40	0.0922236	0.0119027	0.00691254	0.0930115	TRUE	7.04135e-250	rs4868305	0.033
16a-hydroxy DHEA 3-sulfate	GCST90199863	48	0.0705648	0.0207856	0.000686553	1.073 (1.030-1.118)	0.0993244	0.0301791	0.00192092	1.104 (1.041-1.172)	0.108112	0.0315479	0.000610445	1.114 (1.047-1.185)	0.0837525	0.0275529	0.00386224	1.087 (1.030-1.148)	49.1624	0.278131	59.9797	47	0.0968707	-0.00928068	0.00623504	0.143451	TRUE	0	NA	0.11
N-acetyl-3-methylhistidine	GCST90199868	36	-0.0756335	0.0332848	0.0230676	0.927 (0.869-0.990)	-0.0126471	0.0668921	0.851165	0.987 (0.866-1.126)	-0.060594	0.054742	0.268336	0.941 (0.845-1.048)	-0.0447099	0.0564059	0.433325	0.956 (0.856-1.068)	40.286	0.201665	29.6622	35	0.723344	-0.014292	0.0131658	0.285319	TRUE	0	NA	0.753
Androstenediol (3beta,17beta) monosulfate (1)	GCST90199872	35	-0.112037	0.0442678	0.0113771	0.894 (0.820-0.975)	-0.120925	0.0895967	0.186312	0.886 (0.743-1.056)	-0.141552	0.0738698	0.055335	0.868 (0.751-1.003)	-0.245028	0.0843072	0.00639182	0.783 (0.663-0.923)	24.8649	0.105358	42.7714	34	0.14383	0.00120794	0.010069	0.905237	TRUE	1.33028e-189	NA	0.114
Cysteinylglycine disulfide	GCST90199883	46	0.0704107	0.0260485	0.0068703	1.073 (1.020-1.129)	0.0786206	0.0656529	0.237516	1.082 (0.951-1.230)	0.0820025	0.0389168	0.035107	1.085 (1.006-1.171)	0.0698289	0.0495396	0.165545	1.072 (0.973-1.182)	44.945	0.247776	52.3807	45	0.209386	-0.00152762	0.0110126	0.890308	TRUE	0	NA	0.201
4-oxo-retinoic acid	GCST90199894	17	0.169039	0.0603714	0.00511048	1.184 (1.052-1.333)	0.372543	0.139878	0.0177128	1.451 (1.103-1.909)	0.17562	0.0916623	0.0553724	1.192 (0.996-1.427)	0.172534	0.179412	0.350529	1.188 (0.836-1.689)	25.8487	0.0582614	20.1266	16	0.214574	-0.025946	0.0158313	0.122032	TRUE	1.58141e-93	NA	0.176
Beta-citrylglutamate	GCST90199911	61	-0.0562143	0.0221559	0.0111738	0.945 (0.905-0.987)	-0.0739126	0.0364186	0.0469224	0.929 (0.865-0.997)	-0.0690097	0.032894	0.0359103	0.933 (0.875-0.995)	-0.0696695	0.0345957	0.0485193	0.933 (0.872-0.998)	63.3532	0.453832	55.0832	60	0.655567	0.00424477	0.00693231	0.542681	TRUE	0	NA	0.672
N-oleoyltaurine	GCST90199912	31	0.0809168	0.0389777	0.0378962	1.084 (1.005-1.170)	0.156441	0.0957755	0.113193	1.169 (0.969-1.411)	0.103423	0.0589154	0.0791827	1.109 (0.988-1.245)	0.0849094	0.0744459	0.26308	1.089 (0.941-1.260)	29.3859	0.122745	21.8012	30	0.861176	-0.0119444	0.013836	0.395065	TRUE	7.28791e-205	NA	0.89
Pregnanediol-3-glucuronide	GCST90199917	42	0.0771438	0.035954	0.0319027	1.080 (1.007-1.159)	0.102153	0.0838354	0.230175	1.108 (0.940-1.305)	0.0799973	0.0550278	0.146012	1.083 (0.973-1.207)	0.0784602	0.068719	0.260181	1.082 (0.945-1.238)	30.6283	0.161639	32.2812	41	0.832964	-0.00380328	0.0115174	0.742957	TRUE	2.54913e-296	NA	0.844
N-palmitoylglycine	GCST90199923	38	0.0688894	0.0327969	0.0356861	1.071 (1.005-1.142)	0.050865	0.0729216	0.489952	1.052 (0.912-1.214)	0.0714461	0.0504512	0.156734	1.074 (0.973-1.186)	0.050318	0.053305	0.351312	1.052 (0.947-1.167)	41.127	0.186906	42.1414	37	0.258241	0.00281072	0.00993766	0.778923	TRUE	0	NA	0.265
Succinimide	GCST90199925	23	0.0760031	0.0302566	0.0120064	1.079 (1.017-1.145)	0.0826004	0.0450279	0.0807994	1.086 (0.994-1.186)	0.0455805	0.0436022	0.295851	1.047 (0.961-1.140)	0.0628524	0.0434804	0.162404	1.065 (0.978-1.160)	22.1888	0.0866999	15.317	22	0.848279	-0.00196534	0.00993427	0.845077	TRUE	6.92595e-113	NA	0.881
Mannonate	GCST90199932	29	0.0678198	0.0226896	0.0027987	1.070 (1.024-1.119)	0.0966698	0.0270166	0.00133531	1.101 (1.045-1.161)	0.0823178	0.0328717	0.0122724	1.086 (1.018-1.158)	0.0881072	0.0295138	0.0058254	1.092 (1.031-1.157)	29.5776	0.104232	23.2176	28	0.722073	-0.0136976	0.006963	0.0595133	TRUE	3.37888e-188	NA	0.506
3-methyl catechol sulfate (2)	GCST90199936	26	0.0853377	0.036371	0.0189601	1.089 (1.014-1.170)	0.0921741	0.0799472	0.26029	1.097 (0.938-1.283)	0.160787	0.0554507	0.00373601	1.174 (1.053-1.309)	0.16726	0.066924	0.0193755	1.182 (1.037-1.348)	21.267	0.0872235	35.4325	25	0.0806636	-0.00148882	0.0145102	0.919129	TRUE	4.03277e-120	NA	0.099
Gamma-CEHC glucuronide	GCST90199941	33	-0.115639	0.0327531	0.000414586	0.891 (0.835-0.950)	-0.125153	0.0532626	0.025333	0.882 (0.795-0.979)	-0.111336	0.0524543	0.0337937	0.895 (0.807-0.992)	-0.13642	0.0597235	0.0291376	0.872 (0.776-0.981)	24.2697	0.126362	20.6044	32	0.93996	0.00220478	0.00973311	0.822281	TRUE	1.24275e-180	NA	0.945
S-allylcysteine	GCST90199948	19	0.117818	0.051315	0.021677	1.125 (1.017-1.244)	0.0183181	0.112549	0.872629	1.018 (0.817-1.270)	0.121454	0.0742368	0.101831	1.129 (0.976-1.306)	0.0575616	0.103442	0.584748	1.059 (0.865-1.297)	22.9118	0.0632781	13.8883	18	0.736346	0.0147873	0.0148869	0.334488	TRUE	2.20907e-94	NA	0.759
N-acetyltaurine	GCST90199967	30	0.107448	0.0430402	0.0125444	1.113 (1.023-1.211)	0.121342	0.0756282	0.119837	1.129 (0.973-1.309)	0.116299	0.0619548	0.0604956	1.123 (0.995-1.268)	0.147915	0.0825635	0.0836495	1.159 (0.986-1.363)	33.4697	0.122287	18.4688	29	0.934153	-0.00237242	0.0106185	0.824828	TRUE	2.09277e-225	NA	0.933
Sphingomyelin (d18:1/20:1, d18:2/20:0)	GCST90199996	40	-0.0928032	0.0335828	0.00571997	0.911 (0.853-0.973)	-0.033729	0.0751693	0.656191	0.967 (0.834-1.120)	-0.0734461	0.0545022	0.177794	0.929 (0.835-1.034)	-0.0798247	0.0844565	0.350397	0.923 (0.782-1.089)	35.6557	0.171281	47.2625	39	0.170819	-0.00931657	0.0103143	0.372073	TRUE	0	rs71323881	0.014
Behenoyl sphingomyelin (d18:1/22:0)	GCST90199997	18	-0.177031	0.0648321	0.00632188	0.838 (0.738-0.951)	-0.316345	0.149828	0.0508219	0.729 (0.543-0.978)	-0.202099	0.091807	0.0277112	0.817 (0.682-0.978)	-0.254362	0.165031	0.141652	0.775 (0.561-1.072)	22.0281	0.0478846	13.312	17	0.71506	0.016742	0.0162325	0.317699	TRUE	3.3295e-84	NA	0.713
Phenol glucuronide	GCST90200025	24	-0.104568	0.0367102	0.00439306	0.901 (0.838-0.968)	-0.141958	0.0715041	0.0597139	0.868 (0.754-0.998)	-0.139148	0.058487	0.0173534	0.870 (0.776-0.976)	-0.153745	0.0620367	0.0209734	0.857 (0.759-0.968)	21.6904	0.116046	28.8824	23	0.184239	0.0084767	0.013173	0.526556	TRUE	3.52635e-117	NA	0.231
Myristoyl dihydrosphingomyelin (d18:0/14:0)	GCST90200049	34	-0.0926662	0.0396625	0.019472	0.911 (0.843-0.985)	-0.0920482	0.0758593	0.233855	0.912 (0.786-1.058)	-0.129736	0.0630323	0.0395665	0.878 (0.776-0.994)	-0.149476	0.0702351	0.0408749	0.861 (0.750-0.988)	25.1744	0.103187	23.5236	33	0.888254	-8.83768e-05	0.00924693	0.992434	TRUE	1.43733e-188	NA	0.903
1-palmitoyl-2-docosahexaenoyl-GPE (16:0/22:6)	GCST90200063	41	-0.195158	0.0292187	2.40235e-11	0.823 (0.777-0.871)	-0.271157	0.0612378	7.46664e-05	0.762 (0.676-0.860)	-0.239544	0.0441346	5.71208e-08	0.787 (0.722-0.858)	-0.248561	0.0462878	3.61983e-06	0.780 (0.712-0.854)	47.9019	0.232881	55.026	40	0.0571865	0.0146501	0.00984838	0.144908	TRUE	0	rs17821298	0.004
1,2-dilinoleoyl-GPE (18:2/18:2)	GCST90200068	30	-0.121276	0.0401695	0.00253527	0.886 (0.819-0.958)	-0.085368	0.0878446	0.339467	0.918 (0.773-1.091)	-0.0754013	0.0613493	0.219054	0.927 (0.822-1.046)	-0.0746738	0.0748232	0.326533	0.928 (0.801-1.075)	26.5946	0.116367	27.4757	29	0.546059	-0.00559683	0.0121766	0.649326	TRUE	3.26464e-177	NA	0.562
1-linoleoyl-GPG (18:2)	GCST90200074	40	0.061588	0.0270083	0.0225878	1.064 (1.009-1.121)	0.0775536	0.0428939	0.0785209	1.081 (0.994-1.175)	0.0553961	0.0412676	0.179478	1.057 (0.975-1.146)	0.0568131	0.0381193	0.144163	1.058 (0.982-1.141)	42.46	0.205324	38.2527	39	0.503777	-0.00417234	0.00870673	0.634537	TRUE	0	NA	0.554
1-(1-enyl-stearoyl)-2-linoleoyl-GPE (p-18:0/18:2)	GCST90200076	25	-0.0855134	0.0427153	0.0452915	0.918 (0.844-0.998)	-0.0485224	0.0962762	0.619061	0.953 (0.789-1.150)	-0.109514	0.0599443	0.0677104	0.896 (0.797-1.008)	-0.117197	0.0777048	0.144546	0.889 (0.764-1.036)	28.2187	0.0849932	26.1132	24	0.347448	-0.0062483	0.0143473	0.667255	TRUE	7.72424e-153	NA	0.373
1-oleoyl-2-linoleoyl-GPE (18:1/18:2)	GCST90200082	60	-0.053879	0.0254691	0.0343905	0.948 (0.901-0.996)	-0.0553816	0.0536628	0.306343	0.946 (0.852-1.051)	-0.0407988	0.0435139	0.348448	0.960 (0.882-1.045)	-0.0416512	0.0424012	0.329958	0.959 (0.883-1.042)	38.7574	0.277032	69.4806	59	0.165146	0.000269543	0.00822545	0.973971	TRUE	0	rs2070895	0.014
1-palmitoleoyl-2-linolenoyl-GPC (16:1/18:3)	GCST90200102	29	-0.105682	0.037214	0.0045135	0.900 (0.836-0.968)	-0.0860609	0.080672	0.295509	0.918 (0.783-1.075)	-0.0766712	0.0601924	0.202745	0.926 (0.823-1.042)	-0.0473378	0.071412	0.512826	0.954 (0.829-1.097)	34.051	0.129132	28.3072	28	0.448263	-0.00328945	0.0119255	0.784776	TRUE	8.09474e-220	NA	0.481
Stearoylcholine	GCST90200113	18	0.179019	0.0595632	0.00265125	1.196 (1.064-1.344)	0.309432	0.165375	0.0797349	1.363 (0.985-1.884)	0.186057	0.091022	0.040945	1.204 (1.008-1.440)	0.24518	0.162155	0.148898	1.278 (0.930-1.756)	21.7774	0.0547481	27.2167	17	0.0549648	-0.0200269	0.0225679	0.388004	TRUE	1.17617e-82	NA	0.049
Carotene diol (1)	GCST90200142	42	0.077081	0.0370965	0.0377231	1.080 (1.004-1.162)	0.0678951	0.0975136	0.49029	1.070 (0.884-1.296)	0.0598466	0.0645525	0.353874	1.062 (0.935-1.205)	0.0819247	0.0670998	0.229085	1.085 (0.952-1.238)	29.7872	0.150227	54.2313	41	0.0807381	0.00135351	0.0128822	0.916847	TRUE	2.96878e-281	NA	0.098
Cortolone glucuronide (1)	GCST90200156	41	-0.0951866	0.0365265	0.0091617	0.909 (0.846-0.977)	-0.119474	0.081101	0.148734	0.887 (0.757-1.040)	-0.122583	0.0540384	0.0233018	0.885 (0.796-0.983)	-0.115633	0.0855484	0.184077	0.891 (0.753-1.053)	29.9089	0.14966	49.3534	40	0.14753	0.00376091	0.0108329	0.730326	TRUE	6.34208e-277	NA	0.167
Hexadecenedioate (C16:1-DC)	GCST90200164	59	0.0422853	0.0205005	0.0391462	1.043 (1.002-1.086)	0.0468536	0.0316778	0.144628	1.048 (0.985-1.115)	0.0333522	0.0321811	0.30002	1.034 (0.971-1.101)	0.0401813	0.0283335	0.161497	1.041 (0.985-1.100)	66.1531	0.451687	54.8747	58	0.592247	-0.0011785	0.00622998	0.850635	TRUE	0	NA	0.624
Dodecadienoate (12:2)	GCST90200190	36	0.043067	0.0196871	0.0287004	1.044 (1.004-1.085)	0.0471608	0.0248024	0.0657434	1.048 (0.999-1.101)	0.0361937	0.0255618	0.156796	1.037 (0.986-1.090)	0.0387332	0.0234278	0.107213	1.039 (0.993-1.088)	30.1955	0.130972	37.5933	35	0.351256	-0.00210218	0.00703588	0.766926	TRUE	1.0575e-242	NA	0.445
4-ethylcatechol sulfate	GCST90200215	25	0.0796664	0.0314638	0.0113414	1.083 (1.018-1.152)	0.0374448	0.041044	0.37107	1.038 (0.958-1.125)	0.048109	0.0418877	0.250753	1.049 (0.967-1.139)	0.0457498	0.0380493	0.240945	1.047 (0.972-1.128)	21.4594	0.0650943	25.079	24	0.401478	0.0155147	0.00968471	0.122807	TRUE	2.82499e-114	NA	0.464
3-hydroxy-2-methylpyridine sulfate	GCST90200225	22	0.150186	0.053372	0.00489379	1.162 (1.047-1.290)	0.117121	0.107213	0.287633	1.124 (0.911-1.387)	0.19635	0.0775802	0.0113763	1.217 (1.045-1.417)	0.177085	0.099503	0.0896039	1.194 (0.982-1.451)	21.3966	0.0630521	23.1121	21	0.338032	0.00691857	0.0189763	0.719244	TRUE	1.93857e-100	NA	0.388
4-acetylcatechol sulfate (1)	GCST90200232	19	0.0641324	0.0234039	0.00613931	1.066 (1.018-1.116)	0.0758221	0.0289288	0.0178858	1.079 (1.019-1.142)	0.075808	0.0338985	0.0253305	1.079 (1.009-1.153)	0.0776735	0.0268899	0.00978375	1.081 (1.025-1.139)	20.6385	0.0517072	11.7991	18	0.857434	-0.0072815	0.0105918	0.501062	TRUE	5.33951e-84	NA	0.903
Succinoyltaurine	GCST90200235	63	0.0373109	0.0156213	0.0169193	1.038 (1.007-1.070)	0.024941	0.021545	0.251531	1.025 (0.983-1.069)	0.0210708	0.0213409	0.323475	1.021 (0.979-1.065)	0.0287839	0.0186377	0.127583	1.029 (0.992-1.067)	46.2152	0.361457	69.9181	62	0.228993	0.00467068	0.00517944	0.370724	TRUE	0	NA	0.297
Pregnenetriol disulfate	GCST90200238	41	-0.0810017	0.0204655	7.55927e-05	0.922 (0.886-0.960)	-0.107661	0.0264773	0.00022457	0.898 (0.853-0.946)	-0.0731455	0.03237	0.0238419	0.929 (0.872-0.990)	-0.0874947	0.0247476	0.00104559	0.916 (0.873-0.962)	54.5871	0.259719	29.6056	40	0.885921	0.00936684	0.0059023	0.120593	TRUE	0	NA	0.877
Pregnenetriol sulfate	GCST90200241	45	-0.0751341	0.0328497	0.0221836	0.928 (0.870-0.989)	-0.0905687	0.0487496	0.0700482	0.913 (0.830-1.005)	-0.0742512	0.0568237	0.191316	0.928 (0.831-1.038)	-0.0787162	0.0477254	0.106197	0.924 (0.842-1.015)	29.4512	0.159878	40.6621	44	0.615481	0.00264732	0.00617804	0.670423	TRUE	5.24171e-303	NA	0.68
3-hydroxydecanoylcarnitine	GCST90200246	31	-0.101767	0.0449662	0.0236246	0.903 (0.827-0.986)	-0.106492	0.0783869	0.184767	0.899 (0.771-1.048)	-0.13235	0.0660545	0.0451084	0.876 (0.770-0.997)	-0.210818	0.10961	0.063973	0.810 (0.653-1.004)	22.0975	0.0829591	27.2452	30	0.610366	0.000758454	0.010306	0.941839	TRUE	3.40398e-148	NA	0.535
3,5-dichloro-2,6-dihydroxybenzoic acid	GCST90200252	29	0.107676	0.0435257	0.0133669	1.114 (1.023-1.213)	0.176099	0.0881556	0.0559283	1.193 (1.003-1.417)	0.0559435	0.0629131	0.373886	1.058 (0.935-1.196)	0.0652054	0.082549	0.436225	1.067 (0.908-1.255)	32.4725	0.1135	25.5602	28	0.597205	-0.0104427	0.0116999	0.37999	TRUE	5.9635e-208	NA	0.623
Dibutyl sulfosuccinate	GCST90200256	37	0.0318847	0.0151357	0.0351535	1.032 (1.002-1.063)	0.0383517	0.0174208	0.034386	1.039 (1.004-1.075)	0.0298567	0.0198031	0.131637	1.030 (0.991-1.071)	0.0304659	0.0162322	0.0686582	1.031 (0.999-1.064)	21.6942	0.0988672	26.3563	36	0.880404	-0.00490832	0.00654633	0.458397	TRUE	1.898e-176	NA	0.92
2-hydroxy-4-(methylthio)butanoic acid	GCST90200258	58	0.0628923	0.0260529	0.0157776	1.065 (1.012-1.121)	0.0668058	0.0520178	0.204329	1.069 (0.965-1.184)	0.0813178	0.0423151	0.0546406	1.085 (0.998-1.179)	0.0952607	0.058368	0.108177	1.100 (0.981-1.233)	36.2052	0.252719	60.9031	57	0.337362	-0.000697333	0.0079043	0.930015	TRUE	0	NA	0.347
Tetrahydrocortisol glucuronide	GCST90200267	31	-0.107154	0.0464319	0.0210121	0.898 (0.820-0.984)	-0.135527	0.105759	0.210183	0.873 (0.710-1.074)	-0.154362	0.0719375	0.03189	0.857 (0.744-0.987)	-0.207546	0.110861	0.0709675	0.813 (0.654-1.010)	27.0337	0.102047	31.3814	30	0.396833	0.00357611	0.0118634	0.765231	TRUE	1.295e-183	NA	0.391
2-methoxyhydroquinone sulfate (2)	GCST90200273	22	0.0958358	0.0391006	0.0142457	1.101 (1.019-1.188)	0.0408924	0.0724069	0.578518	1.042 (0.904-1.201)	0.0810109	0.0632276	0.200103	1.084 (0.958-1.227)	0.0544764	0.0574739	0.353988	1.056 (0.943-1.182)	21.0736	0.079973	28.6344	21	0.12306	0.0139975	0.0143072	0.339587	TRUE	7.86367e-101	NA	0.145
N-acetylmethionine	GCST90200289	16	0.126592	0.055756	0.0231796	1.135 (1.017-1.266)	0.0477415	0.114112	0.68202	1.049 (0.839-1.312)	0.130245	0.08083	0.107104	1.139 (0.972-1.335)	0.130388	0.119292	0.29163	1.139 (0.902-1.439)	24.3443	0.0485808	21.4313	15	0.123605	0.0136301	0.015936	0.406782	TRUE	3.55452e-82	NA	0.128
Sarcosine	GCST90200291	21	-0.18125	0.0603051	0.00265105	0.834 (0.741-0.939)	-0.264151	0.154967	0.104574	0.768 (0.567-1.040)	-0.0878992	0.0890084	0.323379	0.916 (0.769-1.090)	-0.00196368	0.135638	0.988593	0.998 (0.765-1.302)	21.9622	0.0559505	16.0379	20	0.714272	0.0101852	0.0175384	0.568243	TRUE	4.20891e-98	NA	0.732
Vanillylmandelate (VMA)	GCST90200309	43	0.134756	0.0419041	0.00130079	1.144 (1.054-1.242)	0.200563	0.0919188	0.0348991	1.222 (1.021-1.463)	0.132727	0.0631783	0.0356556	1.142 (1.009-1.292)	0.242175	0.10591	0.0273264	1.274 (1.035-1.568)	26.6693	0.138723	24.9071	42	0.9833	-0.00877309	0.0109067	0.42582	TRUE	4.19125e-259	NA	0.986
3-aminoisobutyrate	GCST90200310	66	0.040697	0.0186449	0.0290552	1.042 (1.004-1.080)	0.0242446	0.028192	0.393009	1.025 (0.969-1.083)	0.0201412	0.0280897	0.473354	1.020 (0.966-1.078)	0.0359577	0.0255574	0.164209	1.037 (0.986-1.090)	75.0962	0.563109	66.8349	65	0.413784	0.00423825	0.00537439	0.433257	TRUE	0	NA	0.449
Cys-gly, oxidized	GCST90200319	73	0.0548257	0.0203683	0.00710849	1.056 (1.015-1.099)	0.0631505	0.0453381	0.168002	1.065 (0.975-1.164)	0.0911941	0.0324071	0.00489265	1.095 (1.028-1.167)	0.063715	0.031093	0.0440897	1.066 (1.003-1.133)	51.0704	0.440868	86.8491	72	0.111989	-0.00161048	0.00761241	0.833056	TRUE	0	NA	0.128
Cysteinylglycine	GCST90200364	31	0.117643	0.0371296	0.00153251	1.125 (1.046-1.210)	0.0708986	0.0959674	0.46598	1.073 (0.889-1.296)	0.109612	0.0564423	0.0521348	1.116 (0.999-1.246)	0.10499	0.0701224	0.14478	1.111 (0.968-1.274)	36.4948	0.136439	30.949	30	0.417915	0.00670641	0.0126323	0.599534	TRUE	2.25013e-253	NA	0.438
Arginine	GCST90200372	26	0.100255	0.0474796	0.0347268	1.105 (1.007-1.213)	0.317872	0.125053	0.0178986	1.374 (1.075-1.756)	0.0795864	0.0712547	0.264025	1.083 (0.942-1.245)	0.0678072	0.0998209	0.503196	1.070 (0.880-1.301)	27.8353	0.0875142	25.4177	25	0.439172	-0.0304677	0.0161971	0.0721516	TRUE	2.58415e-157	NA	0.462
S-1-pyrroline-5-carboxylate	GCST90200381	38	0.137331	0.0346951	7.55074e-05	1.147 (1.072-1.228)	0.00694822	0.0829996	0.933748	1.007 (0.856-1.185)	0.13382	0.0527341	0.0111605	1.143 (1.031-1.268)	0.172234	0.0762805	0.0299398	1.188 (1.023-1.380)	33.7388	0.154898	48.4606	37	0.0983513	0.0218195	0.0122963	0.0844425	TRUE	1.11066e-289	NA	0.122
Palmitate (16:0)	GCST90200397	24	-0.152821	0.057989	0.00840531	0.858 (0.766-0.962)	-0.324899	0.164526	0.060977	0.723 (0.523-0.998)	-0.120863	0.0860952	0.160369	0.886 (0.749-1.049)	-0.119083	0.149793	0.434753	0.888 (0.662-1.191)	21.5818	0.0624892	31.3197	23	0.11514	0.0227909	0.0198893	0.264153	TRUE	2.61829e-109	rs62352255	0.014
Xylose	GCST90200426	27	-0.130703	0.0428766	0.0023009	0.877 (0.807-0.954)	-0.111664	0.0841976	0.196759	0.894 (0.758-1.055)	-0.0916108	0.0659243	0.164639	0.912 (0.802-1.038)	-0.0384488	0.102606	0.710906	0.962 (0.787-1.177)	21.5817	0.0851673	27.6855	26	0.374104	-0.00337972	0.0126259	0.79114	TRUE	1.76917e-126	NA	0.42
Threonine	GCST90200432	37	0.0997838	0.0394276	0.01138	1.105 (1.023-1.194)	0.0704497	0.112905	0.536692	1.073 (0.860-1.339)	0.0834529	0.0545879	0.126319	1.087 (0.977-1.210)	0.0900586	0.0888882	0.317742	1.094 (0.919-1.302)	25.2536	0.112966	43.2284	36	0.189927	0.00345228	0.0122486	0.779718	TRUE	4.53751e-205	NA	0.209
N-stearoyl-sphinganine (d18:0/18:0)	GCST90200448	17	-0.147682	0.0450933	0.00105653	0.863 (0.790-0.942)	-0.139344	0.072434	0.0735764	0.870 (0.755-1.003)	-0.147023	0.0695379	0.0344911	0.863 (0.753-0.989)	-0.164467	0.0772951	0.0492507	0.848 (0.729-0.987)	22.4565	0.0564832	9.30097	16	0.900503	-0.00167026	0.0113561	0.885027	TRUE	2.70465e-82	NA	0.917
Orotidine	GCST90200681	42	0.0305801	0.0132942	0.021434	1.031 (1.005-1.058)	0.0386237	0.0150287	0.0140004	1.039 (1.009-1.070)	0.0395378	0.0186576	0.0340795	1.040 (1.003-1.079)	0.0388596	0.0151762	0.01423	1.040 (1.009-1.071)	65.7534	0.323747	24.1973	41	0.982928	-0.00555007	0.0048361	0.257937	TRUE	0	NA	0.977
N6-methyllysine	GCST90200689	114	-0.0333623	0.0103406	0.00125379	0.967 (0.948-0.987)	-0.0326239	0.0158906	0.0424001	0.968 (0.938-0.999)	-0.0203795	0.0156249	0.192133	0.980 (0.950-1.010)	-0.0254993	0.012984	0.051998	0.975 (0.950-1.000)	139.633	1.66419	122.34	113	0.258161	-0.000316493	0.0049934	0.949575	TRUE	NA	NA	0.282
Glycochenodeoxycholate glucuronide (1)	GCST90200693	64	0.0419452	0.0205916	0.0416491	1.043 (1.002-1.086)	0.0352987	0.0376809	0.352507	1.036 (0.962-1.115)	0.0308199	0.0328892	0.348717	1.031 (0.967-1.100)	0.0408836	0.0336087	0.228349	1.042 (0.975-1.113)	70.5703	0.531791	64.1073	63	0.437454	0.00153641	0.00724287	0.832704	TRUE	0	NA	0.457
2'-o-methylcytidine	GCST90200694	56	-0.0376977	0.0185747	0.042406	0.963 (0.929-0.999)	-0.00770395	0.0321237	0.811377	0.992 (0.932-1.057)	-0.0130259	0.0295821	0.659697	0.987 (0.931-1.046)	-0.0127992	0.0260907	0.625684	0.987 (0.938-1.039)	82.6852	0.518983	57.0585	55	0.398474	-0.00901876	0.00781868	0.25379	TRUE	0	NA	0.409
2'-o-methyluridine	GCST90200695	51	-0.038164	0.0179275	0.0332713	0.963 (0.929-0.997)	-0.0324343	0.0313511	0.305958	0.968 (0.910-1.029)	-0.0120549	0.0273938	0.659895	0.988 (0.936-1.043)	-0.01592	0.0250372	0.527772	0.984 (0.937-1.034)	97.6891	0.582063	42.1657	50	0.776644	-0.00191808	0.00860996	0.824637	TRUE	0	NA	0.761
N6,N6-dimethyllysine	GCST90200696	97	-0.049716	0.0119654	3.25291e-05	0.951 (0.929-0.974)	-0.0218057	0.0192582	0.260364	0.978 (0.942-1.016)	-0.0227746	0.018485	0.217927	0.977 (0.943-1.014)	-0.0261514	0.0176176	0.140981	0.974 (0.941-1.008)	114.096	1.24212	101.808	96	0.323158	-0.0111751	0.00597768	0.0646385	TRUE	NA	NA	0.376
N2-acetyl,N6,N6-dimethyllysine	GCST90200697	118	-0.0414522	0.0113515	0.000260523	0.959 (0.938-0.981)	-0.0324859	0.0185719	0.0829008	0.968 (0.933-1.004)	-0.0253694	0.0176723	0.151131	0.975 (0.942-1.009)	-0.0270042	0.0165098	0.1046	0.973 (0.942-1.005)	99.6773	1.40079	117.024	117	0.481982	-0.00315817	0.0051687	0.542383	TRUE	NA	NA	0.504
N2-acetyl,N6-methyllysine	GCST90200698	133	-0.0249444	0.0101411	0.0139044	0.975 (0.956-0.995)	-0.0269018	0.0166174	0.107876	0.973 (0.942-1.006)	-0.0194192	0.0163937	0.236192	0.981 (0.950-1.013)	-0.0219011	0.0141264	0.123447	0.978 (0.952-1.006)	96.9974	1.50842	142.824	132	0.245238	0.000788714	0.00516069	0.878767	TRUE	NA	NA	0.27
Phosphate to 2'-deoxyuridine ratio	GCST90200768	42	-0.08866	0.0312526	0.00455569	0.915 (0.861-0.973)	-0.0932543	0.0631343	0.147485	0.911 (0.805-1.031)	-0.0728907	0.0476127	0.125792	0.930 (0.847-1.021)	-0.069585	0.053605	0.201506	0.933 (0.840-1.036)	31.3451	0.166202	50.3152	41	0.151006	0.000888715	0.0101579	0.930719	TRUE	1.92135e-300	NA	0.193
Phenylalanine to tyrosine ratio	GCST90200770	28	0.0956476	0.04119	0.0202271	1.100 (1.015-1.193)	0.0834547	0.0815642	0.31565	1.087 (0.926-1.275)	0.115137	0.0610848	0.0594469	1.122 (0.995-1.265)	0.108274	0.0740803	0.155398	1.114 (0.964-1.288)	25.7591	0.0875974	17.0539	27	0.929785	0.00197545	0.0114058	0.863838	TRUE	5.49811e-158	NA	0.928
Spermidine to N-acetylputrescine ratio	GCST90200797	28	-0.0765171	0.0366438	0.0367859	0.926 (0.862-0.995)	-0.0108969	0.0726714	0.881963	0.989 (0.858-1.141)	-0.0159431	0.0532563	0.764662	0.984 (0.887-1.092)	-0.0253297	0.0531535	0.637524	0.975 (0.879-1.082)	37.0176	0.139637	26.4164	27	0.495593	-0.01205	0.0115241	0.305355	TRUE	3.07434e-233	NA	0.484
Spermidine to adenosine 5'-diphosphate (ADP) ratio	GCST90200799	25	-0.0825113	0.0386682	0.0328568	0.921 (0.854-0.993)	-0.107574	0.118602	0.373805	0.898 (0.712-1.133)	-0.0965388	0.0571189	0.0910017	0.908 (0.812-1.016)	-0.124901	0.114773	0.287296	0.883 (0.705-1.105)	21.71	0.128771	28.9366	24	0.222526	0.0055564	0.0244772	0.822427	TRUE	6.78571e-124	NA	0.216
Spermidine to taurocholate ratio	GCST90200809	19	-0.126577	0.0502514	0.011773	0.881 (0.798-0.972)	-0.110168	0.0986312	0.279547	0.896 (0.738-1.087)	-0.0973442	0.0772567	0.207666	0.907 (0.780-1.056)	-0.0489031	0.125327	0.700966	0.952 (0.745-1.217)	21.0769	0.0589242	20.2035	18	0.321481	-0.00288963	0.0144508	0.843882	TRUE	8.11898e-86	NA	0.32
3-hydroxyisobutyrate to phosphate ratio	GCST90200817	28	-0.131675	0.0483916	0.00650776	0.877 (0.797-0.964)	-0.106285	0.106999	0.329705	0.899 (0.729-1.109)	-0.0928203	0.0723573	0.19956	0.911 (0.791-1.050)	-0.109305	0.121436	0.376023	0.896 (0.707-1.137)	21.408	0.0731936	31.8398	27	0.238068	-0.00388307	0.0141738	0.78628	TRUE	8.81362e-128	NA	0.261
Adenosine 5'-diphosphate (ADP) to oxalate (ethanedioate) ratio	GCST90200841	22	0.0506957	0.0255641	0.0473584	1.052 (1.001-1.106)	0.055292	0.0401575	0.183768	1.057 (0.977-1.143)	0.0529027	0.0371939	0.154925	1.054 (0.980-1.134)	0.0515627	0.0352054	0.157834	1.053 (0.983-1.128)	21.2446	0.102152	29.503	21	0.10244	-0.00167684	0.00930233	0.858762	TRUE	2.93904e-104	NA	0.179
Phosphate to tyrosine ratio	GCST90200858	35	0.103404	0.0466437	0.026631	1.109 (1.012-1.215)	0.196938	0.102814	0.0641311	1.218 (0.995-1.490)	0.129284	0.0746016	0.0830959	1.138 (0.983-1.317)	0.139538	0.106518	0.198978	1.150 (0.933-1.417)	22.0588	0.0936209	41.6653	34	0.171768	-0.0128393	0.0122106	0.300674	TRUE	7.55284e-167	NA	0.179
phosphate to asparagine ratio	GCST90200866	45	0.063368	0.0284552	0.0259513	1.065 (1.008-1.127)	0.0791929	0.0476828	0.104024	1.082 (0.986-1.188)	0.0498016	0.0460849	0.279853	1.051 (0.960-1.150)	0.06552	0.0404984	0.112845	1.068 (0.986-1.156)	45.301	0.240434	47.2426	44	0.341551	-0.00332167	0.00781945	0.673104	TRUE	0	NA	0.408
Phenylpyruvate to citrate ratio	GCST90200885	33	0.0973037	0.0437129	0.0260159	1.102 (1.012-1.201)	0.191212	0.0889826	0.0395656	1.211 (1.017-1.441)	0.13142	0.0659707	0.0463599	1.140 (1.002-1.298)	0.171701	0.0972762	0.0870922	1.187 (0.981-1.437)	23.4349	0.094314	35.3871	32	0.31134	-0.0127987	0.0104134	0.228299	TRUE	5.82563e-168	NA	0.321
Phosphate to oleoyl-linoleoyl-glycerol (18:1 to 18:2) [2] ratio	GCST90200900	38	0.0809469	0.0354707	0.0224847	1.084 (1.011-1.162)	0.0409508	0.0949564	0.668852	1.042 (0.865-1.255)	0.0424028	0.0537816	0.430447	1.043 (0.939-1.159)	0.0125324	0.0732432	0.865073	1.013 (0.877-1.169)	27.2564	0.129037	52.0493	37	0.0513816	0.00577365	0.0122564	0.640431	TRUE	1.13246e-229	NA	0.066
Mannose to glycerol ratio	GCST90200920	23	0.130084	0.0452109	0.00401132	1.139 (1.042-1.244)	0.222317	0.0810506	0.0121891	1.249 (1.066-1.464)	0.135416	0.0667956	0.0426291	1.145 (1.005-1.305)	0.165671	0.075455	0.0389582	1.180 (1.018-1.368)	27.3014	0.0764548	25.0236	22	0.295946	-0.0148072	0.010578	0.176168	TRUE	1.49427e-134	NA	0.329
N-palmitoyl-sphingosine (d18:1 to 16:0) to N-stearoyl-sphingosine (d18:1 to 18:0) ratio	GCST90200928	26	0.148795	0.0385548	0.000113701	1.160 (1.076-1.252)	0.312098	0.101897	0.00534204	1.366 (1.119-1.668)	0.210786	0.0636669	0.00093043	1.235 (1.090-1.399)	0.229994	0.0655789	0.00173418	1.259 (1.107-1.431)	35.7977	0.11271	34.955	25	0.08902	-0.0231929	0.0130702	0.0886699	TRUE	3.16582e-203	NA	0.116
Adenosine 5'-diphosphate (ADP) to choline ratio	GCST90200958	19	0.122056	0.044641	0.00625395	1.130 (1.035-1.233)	0.103983	0.127671	0.426643	1.110 (0.864-1.425)	0.084776	0.0624801	0.17483	1.088 (0.963-1.230)	0.0959148	0.0920592	0.311259	1.101 (0.919-1.318)	21.555	0.0894272	20.1714	18	0.323256	0.00334794	0.0218708	0.880139	TRUE	7.15517e-91	NA	0.367
Leucine to N-palmitoyl-sphingosine (d18:1 to 16:0) ratio	GCST90200972	25	0.118148	0.0585897	0.0437439	1.125 (1.003-1.262)	0.037957	0.174109	0.829346	1.039 (0.738-1.461)	0.0933121	0.0817004	0.253402	1.098 (0.935-1.288)	0.0919348	0.145422	0.533237	1.096 (0.824-1.458)	21.567	0.0656117	23.7159	24	0.477934	0.00754748	0.0154109	0.628951	TRUE	2.34897e-115	NA	0.509
Phosphoethanolamine to choline ratio	GCST90200980	26	-0.144478	0.0518238	0.00530574	0.865 (0.782-0.958)	-0.145543	0.141457	0.313792	0.865 (0.655-1.141)	-0.117263	0.0709766	0.0985074	0.889 (0.774-1.022)	-0.120302	0.133317	0.375468	0.887 (0.683-1.151)	21.9491	0.069388	24.6477	25	0.482253	0.000130993	0.0161432	0.993593	TRUE	6.19844e-122	NA	0.514
Caffeine to linoleate (18:2n6) ratio	GCST90200981	14	-0.129018	0.0579195	0.0259111	0.879 (0.785-0.985)	-0.0620142	0.102487	0.556387	0.940 (0.769-1.149)	-0.0786197	0.0816177	0.335413	0.924 (0.788-1.085)	-0.0909089	0.104527	0.400227	0.913 (0.744-1.121)	23.3585	0.0410784	12.1982	13	0.511465	-0.012945	0.016335	0.443474	TRUE	1.50063e-69	NA	0.568
Cholesterol to benzoate ratio	GCST90200984	13	-0.145206	0.0722228	0.0443747	0.865 (0.751-0.996)	-0.250706	0.216407	0.271197	0.778 (0.509-1.189)	-0.20526	0.104168	0.0487833	0.814 (0.664-0.999)	-0.18896	0.16203	0.266187	0.828 (0.603-1.137)	20.8038	0.0365183	15.8505	12	0.19818	0.0142437	0.0268344	0.606108	TRUE	2.98609e-57	rs10899353	0.006
Histidine to asparagine ratio	GCST90200989	38	0.0902568	0.0286044	0.00160307	1.094 (1.035-1.158)	0.0877114	0.0475467	0.0733151	1.092 (0.995-1.198)	0.05582	0.0434195	0.198584	1.057 (0.971-1.151)	0.0553004	0.0446236	0.223052	1.057 (0.968-1.153)	54.7706	0.244354	37.1517	37	0.462086	0.000515456	0.00762134	0.946452	TRUE	0	NA	0.489
Histidine to alanine ratio	GCST90200991	36	0.109263	0.0422072	0.00963304	1.115 (1.027-1.212)	0.148047	0.0806617	0.0752057	1.160 (0.990-1.358)	0.123823	0.0631598	0.0499403	1.132 (1.000-1.281)	0.155372	0.0913174	0.0977268	1.168 (0.977-1.397)	21.6298	0.0943506	30.9194	35	0.66549	-0.00520213	0.00921987	0.576301	TRUE	1.71202e-169	NA	0.696
Alanine to asparagine ratio	GCST90200992	49	0.0603189	0.0277375	0.0296575	1.062 (1.006-1.122)	0.0520098	0.0545031	0.344837	1.053 (0.947-1.172)	0.0437981	0.0446334	0.326452	1.045 (0.957-1.140)	0.0368932	0.0515287	0.477477	1.038 (0.938-1.148)	38.372	0.224057	58.756	48	0.137417	0.0016866	0.00909919	0.853746	TRUE	0	NA	0.164
Glucose to N-palmitoyl-sphingosine (d18:1 to 16:0) ratio	GCST90201003	26	-0.149727	0.0528146	0.00458318	0.861 (0.776-0.955)	-0.0646639	0.125114	0.609998	0.937 (0.734-1.198)	-0.189373	0.0770089	0.0139286	0.827 (0.712-0.962)	-0.229964	0.151454	0.141466	0.795 (0.590-1.069)	21.9123	0.0695362	28.1642	25	0.300348	-0.0111441	0.0146223	0.45341	TRUE	2.4586e-121	NA	0.297
Glucose to N-stearoyl-sphingosine (d18:1 to 18:0) ratio	GCST90201004	20	0.166663	0.0547236	0.00232262	1.181 (1.061-1.315)	0.311646	0.232204	0.196242	1.366 (0.866-2.153)	0.235343	0.0876083	0.00722466	1.265 (1.066-1.502)	0.312092	0.143746	0.0427939	1.366 (1.031-1.811)	27.9651	0.0681182	29.665	19	0.0562192	-0.0168558	0.0257611	0.521184	TRUE	1.72214e-118	rs2075650, rs838148	<0.001
Glucuronate to androsterone glucuronide ratio	GCST90201014	36	0.0809434	0.033001	0.0141767	1.084 (1.016-1.157)	0.0265865	0.0641235	0.681029	1.027 (0.906-1.164)	0.00675257	0.0495725	0.89165	1.007 (0.914-1.110)	0.0124168	0.053148	0.816636	1.012 (0.912-1.124)	58.4962	0.25712	47.0769	35	0.0834528	0.00900897	0.00853462	0.298604	TRUE	0	NA	0.095
4-methyl-2-oxopentanoate to 3-methyl-2-oxobutyrate ratio	GCST90201017	22	-0.1863	0.0647311	0.00400126	0.830 (0.731-0.942)	-0.0836295	0.144836	0.570108	0.920 (0.692-1.222)	-0.227522	0.0995389	0.0222684	0.797 (0.655-0.968)	-0.257129	0.131093	0.0632227	0.773 (0.598-1.000)	23.4971	0.062682	23.1662	21	0.335183	-0.0142305	0.0176828	0.43042	TRUE	8.0489e-110	NA	0.374
Footnotes: Causal associations are demonstrated by significant IVW estimates (P < 0.05, highlighted in red), with consistent directionality of correlation coefficients across all 4 causality evaluation modes, while exhibiting no heterogeneity or pleiotropy. Beta coefficients values highlighted in green represent negative associations.

## Sheet: Supplementary Table 4
Supplementary Table 4. Significant Reverse Results of TSMR with IVW estimates of causal impacts of AMD on Circulating Metabolites
AMD as Exposure	nsnp	Inverse variance weighted				MR Egger				Weighted median				Weighted mode				F	R2	Heterogeneity test (Inverse variance weighted)			Pleiotropy test (MR Egger)			Steiger directionality		Outliers
		Beta	SE	P value	Estimate	Beta	SE	P value	Estimate	Beta	SE	P value	Estimate	Beta	SE	P value	Estimate			Q	Q df	Q P value	Egger intercept	SE	P value	Correct causal direction	Steiger P value	outliers	Global test p value
Macular degeneration (senile) of retina
Glycerol 3-phosphate levels	10	0.0522615	0.0254195	0.0397864	1.054 (1.002-1.107)	0.0277754	0.0537406	0.619247	1.028 (0.925-1.142)	0.0499293	0.0354334	0.158805	1.051 (0.981-1.127)	0.0305054	0.0526716	0.576686	1.031 (0.930-1.143)	22.9666	0.000510389	6.78108	9	0.6599	0.00840038	0.0162438	0.619046	FALSE	0.21168	NA	0.663333
Glycodeoxycholate levels	10	-0.0832587	0.0277443	0.00269151	0.920 (0.871-0.972)	-0.0509294	0.0603441	0.423197	0.950 (0.844-1.070)	-0.0781724	0.0387292	0.0435461	0.925 (0.857-0.998)	-0.0871363	0.0643764	0.208895	0.917 (0.808-1.040)	22.9666	0.000510389	8.76442	9	0.459299	-0.0110369	0.0181779	0.56058	FALSE	0.032405	NA	0.49
1-linoleoylglycerol (18:2) levels	10	0.0522509	0.0253185	0.0390416	1.054 (1.003-1.107)	0.0287376	0.0535088	0.605834	1.029 (0.927-1.143)	0.0532676	0.0340744	0.117988	1.055 (0.987-1.128)	0.0462019	0.0505631	0.384674	1.047 (0.948-1.156)	22.9666	0.000510389	4.36088	9	0.886097	0.0080711	0.0161811	0.631346	FALSE	0.38412	NA	0.876667
Sebacate (C10-DC) levels	10	0.0522271	0.0250176	0.0368324	1.054 (1.003-1.107)	0.022395	0.0527319	0.68225	1.023 (0.922-1.134)	0.0440486	0.0320423	0.169224	1.045 (0.981-1.113)	0.047171	0.0457765	0.329688	1.048 (0.958-1.147)	22.9666	0.000510389	2.19684	9	0.987959	0.0102618	0.0159676	0.538421	FALSE	0.618512	NA	0.996667
Stachydrine levels	10	0.0657156	0.0251734	0.00904061	1.068 (1.017-1.122)	0.069342	0.0532154	0.228812	1.072 (0.966-1.190)	0.0597627	0.0325319	0.0662025	1.062 (0.996-1.131)	0.0385867	0.0480295	0.442447	1.039 (0.946-1.142)	22.9666	0.000510389	2.16166	9	0.988645	-0.00124458	0.0160912	0.940248	FALSE	0.352361	NA	0.993333
Stearoylcarnitine levels	10	0.0638475	0.0250495	0.0108077	1.066 (1.015-1.120)	0.137342	0.0530824	0.0322462	1.147 (1.034-1.273)	0.0711543	0.033335	0.0328002	1.074 (1.006-1.146)	0.0817509	0.0514186	0.146319	1.085 (0.981-1.200)	22.9666	0.000510389	4.32521	9	0.888735	-0.0251601	0.0160216	0.154965	FALSE	0.222008	NA	0.876667
2-palmitoyl-GPC (16:0) levels	10	0.0579669	0.0253419	0.0221728	1.060 (1.008-1.114)	0.0912066	0.0535442	0.1269	1.095 (0.986-1.217)	0.039533	0.0336089	0.239489	1.040 (0.974-1.111)	0.0400642	0.0475079	0.420899	1.041 (0.948-1.142)	22.9666	0.000510389	3.12197	9	0.959262	-0.0114116	0.0161932	0.500984	FALSE	0.409313	NA	0.956667
Beta-citrylglutamate levels	10	-0.0520754	0.0250351	0.0375166	0.949 (0.904-0.997)	-0.0366553	0.0529564	0.508414	0.964 (0.869-1.069)	-0.0519889	0.0324747	0.109398	0.949 (0.891-1.012)	-0.0487151	0.0465508	0.322623	0.952 (0.869-1.043)	22.9666	0.000510389	2.90179	9	0.968062	-0.00528975	0.0160081	0.749554	FALSE	0.531838	NA	0.96
2-hydroxydecanoate levels	10	0.0741577	0.0251056	0.00313858	1.077 (1.025-1.131)	0.0558784	0.0530566	0.323024	1.057 (0.953-1.173)	0.0719629	0.0345593	0.0373146	1.075 (1.004-1.150)	0.0755929	0.0608729	0.245691	1.079 (0.957-1.215)	22.9666	0.000510389	5.61279	9	0.777959	0.00627455	0.0160442	0.705948	FALSE	0.0865065	NA	0.76
C-glycosyltryptophan levels	10	-0.0461087	0.0224879	0.0403275	0.955 (0.914-0.998)	-0.0396193	0.0648472	0.558179	0.961 (0.846-1.091)	-0.0132258	0.032927	0.687927	0.987 (0.925-1.053)	-0.00394196	0.056168	0.945584	0.996 (0.892-1.112)	22.9666	0.000510389	14.9406	9	0.0925802	-0.00222925	0.0196206	0.91234	FALSE	0.0215852	NA	0.0833333
Sphingomyelin (d18:1/22:1, d18:2/22:0, d16:1/24:1) levels	10	0.0524771	0.0232179	0.023809	1.054 (1.007-1.103)	0.0359736	0.0490482	0.484229	1.037 (0.942-1.141)	0.0561674	0.0305413	0.0659056	1.058 (0.996-1.123)	0.0540547	0.0482131	0.291242	1.056 (0.960-1.160)	22.9666	0.000510389	2.5683	9	0.97899	0.00566764	0.0148375	0.712422	FALSE	0.479804	NA	0.97
Sphingomyelin (d18:2/23:0, d18:1/23:1, d17:1/24:1) levels	10	0.0442569	0.0223767	0.0479502	1.045 (1.000-1.092)	0.0233238	0.0472915	0.635129	1.024 (0.933-1.123)	0.0252863	0.0305814	0.408321	1.026 (0.966-1.089)	0.0193462	0.0435086	0.667073	1.020 (0.936-1.110)	22.9666	0.000510389	6.13261	9	0.726576	0.00718601	0.0143021	0.628891	FALSE	0.270675	NA	0.726667
Tricosanoyl sphingomyelin (d18:1/23:0) levels	10	0.0503252	0.0232313	0.0302905	1.052 (1.005-1.101)	0.0571894	0.049092	0.277601	1.059 (0.962-1.166)	0.0387606	0.0299765	0.196	1.040 (0.980-1.102)	0.0235475	0.0499395	0.64849	1.024 (0.928-1.129)	22.9666	0.000510389	2.97506	9	0.965276	-0.00235608	0.0148443	0.877823	FALSE	0.480897	NA	0.96
Sphingomyelin (d18:1/21:0, d17:1/22:0, d16:1/23:0) levels	10	0.0534205	0.0235754	0.0234547	1.055 (1.007-1.105)	0.0558371	0.0498072	0.294781	1.057 (0.959-1.166)	0.0513672	0.0306543	0.0937983	1.053 (0.991-1.118)	0.0829349	0.0473499	0.113769	1.086 (0.990-1.192)	22.9666	0.000510389	2.82405	9	0.970864	-0.000829815	0.0150657	0.957426	FALSE	0.4493	NA	0.966667
Sphingadienine levels	10	-0.0961162	0.034401	0.00520606	0.908 (0.849-0.972)	-0.00425985	0.0782993	0.957947	0.996 (0.854-1.161)	-0.0796721	0.0505314	0.114868	0.923 (0.836-1.020)	-0.0222915	0.0863519	0.8021	0.978 (0.826-1.158)	22.9666	0.000510389	11.2011	9	0.262176	-0.0311962	0.0234648	0.220347	FALSE	0.0224515	NA	0.303333
Sphingomyelin (d17:2/16:0, d18:2/15:0) levels	10	0.0449091	0.0220121	0.0413303	1.046 (1.002-1.092)	0.0439514	0.0465179	0.372405	1.045 (0.954-1.145)	0.0364816	0.029914	0.222635	1.037 (0.978-1.100)	0.0222742	0.0437404	0.622837	1.023 (0.939-1.114)	22.9666	0.000510389	5.95333	9	0.74458	0.000328776	0.0140676	0.981927	FALSE	0.265847	NA	0.74
Cerotoylcarnitine (C26) levels	10	0.0757023	0.0246306	0.00211555	1.079 (1.028-1.132)	0.148942	0.0538717	0.0244943	1.161 (1.044-1.290)	0.0562545	0.0349217	0.107207	1.058 (0.988-1.133)	0.0747442	0.046402	0.141684	1.078 (0.984-1.180)	22.9666	0.000510389	11.1068	9	0.268462	-0.0251329	0.0162886	0.161411	FALSE	0.0141127	NA	0.303333
Lignoceroylcarnitine (C24) levels	10	0.0505528	0.0253413	0.0460566	1.052 (1.001-1.105)	0.0926955	0.0536126	0.122069	1.097 (0.988-1.219)	0.0461339	0.0346059	0.182492	1.047 (0.979-1.121)	0.0533766	0.0577615	0.379551	1.055 (0.942-1.181)	22.9666	0.000510389	6.65773	9	0.672706	-0.0144553	0.0162056	0.398429	FALSE	0.232801	NA	0.673333
(N(1) + N(8))-acetylspermidine levels	10	-0.0693091	0.0241393	0.00408896	0.933 (0.890-0.978)	-0.000219233	0.0510063	0.996676	1.000 (0.905-1.105)	-0.0647933	0.0336174	0.0539331	0.937 (0.877-1.001)	-0.0235657	0.0499377	0.648228	0.977 (0.886-1.077)	22.9666	0.000510389	6.11302	9	0.728555	-0.0237236	0.0154286	0.162695	FALSE	0.0860984	NA	0.756667
Glyco-beta-muricholate levels	10	-0.0723985	0.0271577	0.00767924	0.930 (0.882-0.981)	-0.0782357	0.0652123	0.264574	0.925 (0.814-1.051)	-0.0500894	0.0393792	0.203381	0.951 (0.880-1.027)	-0.0189295	0.061468	0.765123	0.981 (0.870-1.107)	22.9666	0.000510389	10.253	9	0.330394	0.00199633	0.0196719	0.921666	FALSE	0.0365458	NA	0.363333
N,N-dimethylalanine levels	10	-0.0507734	0.0253639	0.0453068	0.950 (0.904-0.999)	-0.0531521	0.061742	0.414362	0.948 (0.840-1.070)	-0.0657948	0.0365674	0.0719748	0.936 (0.872-1.006)	-0.095502	0.0598754	0.145174	0.909 (0.808-1.022)	22.9666	0.000510389	10.6309	9	0.301856	0.000817415	0.0186872	0.966182	FALSE	0.0795621	NA	0.313333
2,2'-Methylenebis(6-tert-butyl-p-cresol) levels	10	0.0565869	0.0269759	0.0359329	1.058 (1.004-1.116)	0.0382915	0.0570158	0.520759	1.039 (0.929-1.162)	0.0623142	0.0361497	0.0847477	1.064 (0.991-1.142)	0.0751754	0.0551672	0.206103	1.078 (0.968-1.201)	22.9666	0.000510389	6.88355	9	0.649242	0.00627245	0.0172212	0.725126	FALSE	0.196972	NA	0.666667
3-aminoisobutyrate levels	10	0.0614727	0.0242855	0.0113658	1.063 (1.014-1.115)	0.0536129	0.0513716	0.327165	1.055 (0.954-1.167)	0.033156	0.0344202	0.335411	1.034 (0.966-1.106)	0.0329	0.046334	0.49565	1.033 (0.944-1.132)	22.9666	0.000510389	7.69083	9	0.565578	0.00269614	0.0155284	0.866472	FALSE	0.0925177	NA	0.6
Cholate levels	10	-0.0584827	0.0260211	0.0246073	0.943 (0.896-0.993)	-0.0173152	0.0649286	0.79646	0.983 (0.865-1.116)	-0.0662225	0.0357829	0.0642165	0.936 (0.873-1.004)	-0.066937	0.0541135	0.2474	0.935 (0.841-1.040)	22.9666	0.000510389	11.8446	9	0.222211	-0.014111	0.0196134	0.492338	FALSE	0.0417944	NA	0.263333
Sphingosine levels	10	-0.0776875	0.0257418	0.00254488	0.925 (0.880-0.973)	-0.104145	0.0612345	0.127406	0.901 (0.799-1.016)	-0.0896614	0.0384864	0.0198226	0.914 (0.848-0.986)	-0.100688	0.0577693	0.11532	0.904 (0.807-1.013)	22.9666	0.000510389	10.3922	9	0.319677	0.00907127	0.0185078	0.637199	FALSE	0.0193579	NA	0.336667
Inosine levels	10	-0.083065	0.0329845	0.0117922	0.920 (0.863-0.982)	-0.0370011	0.0702041	0.612457	0.964 (0.840-1.106)	-0.0910364	0.043362	0.0357773	0.913 (0.839-0.994)	-0.134515	0.0797935	0.126117	0.874 (0.748-1.022)	22.9666	0.000510389	6.35777	9	0.703645	-0.01569	0.0211089	0.478563	FALSE	0.135451	NA	0.71
Cytosine levels	10	0.0574217	0.0274901	0.0367241	1.059 (1.004-1.118)	0.126106	0.0762369	0.136697	1.134 (0.977-1.317)	0.0221121	0.0403071	0.583287	1.022 (0.945-1.106)	0.0199436	0.0784261	0.804981	1.020 (0.875-1.190)	22.9666	0.000510389	15.4403	9	0.07953	-0.0234951	0.0230023	0.336947	FALSE	0.0176898	NA	0.0933333
Adenosine 5'-monophosphate (AMP) to palmitate (16:0) ratio	10	-0.0513881	0.0250875	0.0405254	0.950 (0.904-0.998)	-0.0575813	0.0641912	0.395896	0.944 (0.832-1.071)	-0.0572522	0.0358472	0.110239	0.944 (0.880-1.013)	-0.0468971	0.0531087	0.400186	0.954 (0.860-1.059)	22.9666	0.000510389	11.7329	9	0.228787	0.00212494	0.0194058	0.915503	FALSE	0.0552576	NA	0.286667
Adenosine 5'-monophosphate (AMP) to phosphate ratio	10	-0.0552371	0.0251247	0.0279122	0.946 (0.901-0.994)	-0.00808916	0.0578204	0.892196	0.992 (0.886-1.111)	-0.0559681	0.0368585	0.128899	0.946 (0.880-1.016)	-0.0296877	0.0567064	0.613249	0.971 (0.869-1.085)	22.9666	0.000510389	10.466	9	0.314092	-0.016155	0.0174621	0.381948	FALSE	0.0660918	NA	0.326667
Sphingosine to phosphate ratio	10	-0.0747937	0.0256107	0.00349577	0.928 (0.883-0.976)	-0.112089	0.0726316	0.161345	0.894 (0.775-1.031)	-0.0779714	0.0396989	0.0495222	0.925 (0.856-1.000)	-0.0583655	0.0592081	0.350004	0.943 (0.840-1.059)	22.9666	0.000510389	14.9574	9	0.0921121	0.012793	0.0219612	0.576257	FALSE	0.0056836	NA	0.126667
Cholate to bilirubin (Z,Z) ratio	10	-0.0590618	0.0264685	0.0256549	0.943 (0.895-0.993)	-0.0646579	0.0644775	0.345322	0.937 (0.826-1.064)	-0.0649625	0.0371357	0.0802346	0.937 (0.871-1.008)	-0.0824382	0.0664257	0.245957	0.921 (0.808-1.049)	22.9666	0.000510389	10.6362	9	0.30147	0.00191959	0.019486	0.92395	FALSE	0.0604073	NA	0.31
Cholate to phosphate ratio	10	-0.051954	0.0263271	0.0484494	0.949 (0.902-1.000)	-0.0357175	0.0771579	0.655757	0.965 (0.829-1.122)	-0.0553287	0.037927	0.144615	0.946 (0.878-1.019)	-0.0966387	0.0633387	0.161415	0.908 (0.802-1.028)	22.9666	0.000510389	15.456	9	0.0791479	-0.00556722	0.0233154	0.817281	FALSE	0.0202462	NA	0.0966667
Inosine to EDTA ratio	10	-0.0726006	0.0328898	0.0272866	0.930 (0.872-0.992)	-0.0468913	0.0763165	0.555997	0.954 (0.822-1.108)	-0.0672547	0.0458773	0.142657	0.935 (0.855-1.023)	-0.140098	0.0873271	0.143113	0.869 (0.733-1.032)	22.9666	0.000510389	9.69315	9	0.375893	-0.00876514	0.0229642	0.712632	FALSE	0.0812051	NA	0.37
Succinate to proline ratio	10	-0.050707	0.0248822	0.0415617	0.951 (0.905-0.998)	-0.0983195	0.0526065	0.0985646	0.906 (0.818-1.005)	-0.0468827	0.0339042	0.166726	0.954 (0.893-1.020)	-0.0357489	0.0518859	0.5082	0.965 (0.872-1.068)	22.9666	0.000510389	6.20033	9	0.719713	0.0163371	0.0159039	0.334363	FALSE	0.25032	NA	0.74
Early AMD
1-stearoyl-2-oleoyl-GPS (18:0/18:1) levels	33	0.0551228	0.0250458	0.0277445	1.057 (1.006-1.110)	0.0686208	0.0518628	0.195472	1.071 (0.968-1.186)	0.0876153	0.0356711	0.0140416	1.092 (1.018-1.171)	0.0922734	0.0313838	0.00604826	1.097 (1.031-1.166)	57.777	0.0180631	44.1724	32	0.0744086	-0.00238625	0.0074979	0.752426	TRUE	3.303e-07	NA	0.08
3-indoxyl sulfate levels	33	0.0611005	0.0245222	0.0127154	1.063 (1.013-1.115)	0.0985803	0.042601	0.0274621	1.104 (1.015-1.200)	0.0670893	0.0335513	0.0455431	1.069 (1.001-1.142)	0.0531839	0.0337279	0.124665	1.055 (0.987-1.127)	57.777	0.0180631	30.8631	32	0.523974	-0.00662815	0.0061605	0.29027	TRUE	2.12141e-09	NA	0.563333
Erythritol levels in elite athletes	33	0.054405	0.023231	0.0191854	1.056 (1.009-1.105)	0.0459951	0.0403639	0.26322	1.047 (0.967-1.133)	0.043078	0.0309442	0.163887	1.044 (0.983-1.109)	0.0445396	0.0292212	0.137276	1.046 (0.987-1.107)	57.777	0.0180631	20.6368	32	0.939308	0.00148708	0.00583671	0.800575	TRUE	4.13429e-12	NA	0.953333
DHEAS levels	33	-0.0446185	0.0216181	0.0390235	0.956 (0.917-0.998)	-0.026752	0.037561	0.481649	0.974 (0.905-1.048)	-0.0511765	0.02977	0.0856025	0.950 (0.896-1.007)	-0.0432989	0.0299781	0.158361	0.958 (0.903-1.016)	57.777	0.0180631	30.33	32	0.551191	-0.00315914	0.00543122	0.565	TRUE	6.07807e-10	NA	0.596667
Threonate levels	33	0.0569173	0.024514	0.0202423	1.059 (1.009-1.111)	0.0245758	0.0481904	0.613682	1.025 (0.933-1.126)	0.0508795	0.0347212	0.14282	1.052 (0.983-1.126)	0.0363333	0.032118	0.26636	1.037 (0.974-1.104)	57.777	0.0180631	40.5876	32	0.14189	0.00572252	0.00697122	0.417984	TRUE	1.04455e-07	NA	0.153333
Gamma-glutamyl-2-aminobutyrate levels	33	-0.0517964	0.0255774	0.0428589	0.950 (0.903-0.998)	-0.0745977	0.0450447	0.107795	0.928 (0.850-1.014)	-0.0510896	0.0372713	0.170453	0.950 (0.883-1.022)	-0.0610224	0.0338618	0.0809573	0.941 (0.880-1.005)	57.777	0.0180631	32.3054	32	0.451668	0.00404025	0.006524	0.54025	TRUE	1.53018e-09	NA	0.486667
Homostachydrine levels	33	0.0518779	0.0241352	0.031597	1.053 (1.005-1.104)	0.0544296	0.0420339	0.204917	1.056 (0.972-1.147)	0.0541588	0.0321386	0.0919565	1.056 (0.991-1.124)	0.0454537	0.0318055	0.162661	1.047 (0.983-1.114)	57.777	0.0180631	31.1674	32	0.508517	-0.000451337	0.00607923	0.941294	TRUE	1.12315e-09	NA	0.556667
Pregnenediol disulfate (C21H34O8S2) levels	33	-0.0432517	0.0219138	0.0484141	0.958 (0.917-1.000)	-0.0289601	0.0380696	0.452576	0.971 (0.902-1.047)	-0.0685273	0.0334242	0.0403416	0.934 (0.875-0.997)	-0.03577	0.0312846	0.261364	0.965 (0.907-1.026)	57.777	0.0180631	31.2025	32	0.506741	-0.00252722	0.00550478	0.649368	TRUE	7.90479e-10	NA	0.49
21-hydroxypregnenolone disulfate levels	33	-0.0538236	0.0234496	0.0217166	0.948 (0.905-0.992)	-0.0657245	0.0407325	0.116757	0.936 (0.865-1.014)	-0.0736437	0.0342516	0.0315487	0.929 (0.869-0.994)	-0.0686184	0.0338357	0.0509553	0.934 (0.874-0.998)	57.777	0.0180631	30.8547	32	0.524399	0.0021052	0.00589151	0.723268	TRUE	1.32815e-09	NA	0.536667
Androstenediol (3alpha, 17alpha) monosulfate (3) levels	33	-0.0535945	0.0217726	0.0138336	0.948 (0.908-0.989)	-0.0442969	0.0416506	0.295754	0.957 (0.882-1.038)	-0.039059	0.0304511	0.199605	0.962 (0.906-1.021)	-0.0391181	0.0289815	0.186563	0.962 (0.909-1.018)	57.777	0.0180631	37.6892	32	0.225067	-0.00164452	0.00602369	0.786657	TRUE	4.25704e-08	NA	0.263333
Pregnenediol sulfate (C21H34O5S) levels	33	-0.0463355	0.0211424	0.0284093	0.955 (0.916-0.995)	-0.0379567	0.0440708	0.395705	0.963 (0.883-1.050)	-0.0576497	0.0307594	0.0609012	0.944 (0.889-1.003)	-0.044334	0.02957	0.1436	0.957 (0.903-1.014)	57.777	0.0180631	44.695	32	0.0672921	-0.00148125	0.0063713	0.817687	TRUE	3.93249e-07	NA	0.06
4-cholesten-3-one levels	33	0.0616765	0.0270319	0.0225118	1.064 (1.009-1.121)	1.14774e-05	0.0517172	0.999824	1.000 (0.904-1.107)	0.0428492	0.0370645	0.247651	1.044 (0.971-1.122)	0.0524498	0.0361684	0.156747	1.054 (0.982-1.131)	57.777	0.0180631	40.2174	32	0.150976	0.0109049	0.00747674	0.154758	TRUE	8.35571e-08	NA	0.16
Androstenediol (3beta,17beta) monosulfate (1) levels	33	-0.0632046	0.0217683	0.00368999	0.939 (0.900-0.980)	-0.0410956	0.0378238	0.285633	0.960 (0.891-1.034)	-0.0706355	0.0312188	0.0236608	0.932 (0.876-0.991)	-0.071276	0.0290432	0.0197476	0.931 (0.880-0.986)	57.777	0.0180631	30.9452	32	0.519798	-0.00390931	0.00546937	0.480103	TRUE	6.3286e-09	NA	0.58
13-HODE + 9-HODE levels	33	0.0648096	0.0242375	0.00749651	1.067 (1.017-1.119)	0.111153	0.0421086	0.012873	1.118 (1.029-1.214)	0.0845508	0.0358034	0.0181996	1.088 (1.014-1.167)	0.0927921	0.0327395	0.00789123	1.097 (1.029-1.170)	57.777	0.0180631	29.2071	32	0.608628	-0.00819539	0.00608931	0.188107	TRUE	1.48879e-09	NA	0.62
Sulfate levels	33	0.0569853	0.0243484	0.0192624	1.059 (1.009-1.110)	0.0312959	0.0423021	0.464977	1.032 (0.950-1.121)	0.0309976	0.0342097	0.36488	1.031 (0.965-1.103)	0.0278662	0.0332937	0.408811	1.028 (0.963-1.098)	57.777	0.0180631	29.6516	32	0.585926	0.00454231	0.00611649	0.463294	TRUE	8.01835e-10	NA	0.63
4-hydroxy-2-oxoglutaric acid levels	33	0.0562579	0.0255244	0.0275187	1.058 (1.006-1.112)	0.0781891	0.0496311	0.125314	1.081 (0.981-1.192)	0.0701813	0.0388392	0.070767	1.073 (0.994-1.158)	0.0546241	0.0378148	0.158315	1.056 (0.981-1.137)	57.777	0.0180631	39.2198	32	0.177656	-0.00388035	0.00717984	0.592749	TRUE	4.86048e-08	NA	0.17
Hydantoin-5-propionate levels	33	0.0589977	0.0247235	0.0170185	1.061 (1.011-1.113)	0.0886846	0.0429542	0.0474094	1.093 (1.005-1.189)	0.0563049	0.0340488	0.0981978	1.058 (0.990-1.131)	0.0607759	0.0372532	0.112604	1.063 (0.988-1.143)	57.777	0.0180631	19.8888	32	0.953164	-0.00524656	0.00620776	0.404497	TRUE	2.87356e-12	NA	0.936667
Formiminoglutamate levels	33	0.0668469	0.0234741	0.00440387	1.069 (1.021-1.119)	0.0756749	0.0407798	0.0730267	1.079 (0.996-1.168)	0.0631069	0.0314011	0.0444625	1.065 (1.002-1.133)	0.0667217	0.0298191	0.0323412	1.069 (1.008-1.133)	57.777	0.0180631	22.8487	32	0.883008	-0.00156105	0.00589654	0.792961	TRUE	8.30576e-11	NA	0.906667
2-o-methylascorbic acid levels	33	0.0498814	0.0233882	0.0329446	1.051 (1.004-1.100)	0.0275243	0.040634	0.503195	1.028 (0.949-1.113)	0.0128483	0.0340106	0.705599	1.013 (0.948-1.083)	0.00672155	0.0304478	0.826684	1.007 (0.948-1.069)	57.777	0.0180631	30.2023	32	0.557731	0.00395171	0.00587321	0.506036	TRUE	6.58971e-10	NA	0.54
17alpha-hydroxypregnanolone glucuronide levels	33	-0.0510551	0.0250876	0.0418436	0.950 (0.905-0.998)	-0.0642563	0.0500014	0.208279	0.938 (0.850-1.034)	-0.0448372	0.0346427	0.19557	0.956 (0.893-1.023)	-0.0394405	0.0319199	0.225598	0.961 (0.903-1.023)	57.777	0.0180631	40.9069	32	0.134399	0.00233122	0.00722167	0.749008	TRUE	7.19985e-08	NA	0.173333
3-methylglutarylcarnitine (2) levels	33	0.051507	0.0234005	0.0277288	1.053 (1.006-1.102)	0.0833103	0.0490489	0.0994273	1.087 (0.987-1.197)	0.069978	0.0327901	0.0328332	1.072 (1.006-1.144)	0.0652683	0.0311125	0.0439061	1.067 (1.004-1.135)	57.777	0.0180631	46.0116	32	0.051877	-0.00561901	0.00708746	0.433915	TRUE	6.3697e-07	NA	0.05
Phenylacetylcarnitine levels	33	0.0545643	0.0243462	0.0250143	1.056 (1.007-1.108)	0.0900773	0.0475556	0.0675687	1.094 (0.997-1.201)	0.068796	0.035372	0.0517839	1.071 (0.999-1.148)	0.0557973	0.0353814	0.124626	1.057 (0.987-1.133)	57.777	0.0180631	40.227	32	0.150734	-0.00627584	0.00687282	0.368217	TRUE	7.82777e-08	NA	0.14
6-hydroxyindole sulfate levels	33	0.056709	0.0245066	0.0206661	1.058 (1.009-1.110)	0.107021	0.0425699	0.0173418	1.113 (1.024-1.210)	0.0582748	0.0326393	0.0741936	1.060 (0.994-1.130)	0.058115	0.0330846	0.0885605	1.060 (0.993-1.131)	57.777	0.0180631	27.6996	32	0.684134	-0.00889712	0.00615542	0.158377	TRUE	2.68423e-10	NA	0.726667
Taurodeoxycholic acid 3-sulfate levels	33	0.0531446	0.026458	0.0445755	1.055 (1.001-1.111)	0.0805844	0.0530483	0.138878	1.084 (0.977-1.203)	0.0321539	0.0397772	0.418888	1.033 (0.955-1.116)	0.0612975	0.0366221	0.103922	1.063 (0.990-1.142)	57.777	0.0180631	41.878	32	0.113505	-0.00485955	0.00767986	0.531527	TRUE	1.01724e-07	NA	0.106667
Lactosyl-N-palmitoyl-sphingosine (d18:1/16:0) levels	33	-0.0768144	0.0246735	0.00185046	0.926 (0.882-0.972)	-0.107501	0.0498583	0.0389462	0.898 (0.814-0.990)	-0.0868266	0.0364983	0.0173635	0.917 (0.854-0.985)	-0.0928567	0.0337296	0.0096503	0.911 (0.853-0.974)	57.777	0.0180631	42.7116	32	0.0977202	0.00542617	0.00720894	0.457308	TRUE	1.08292e-06	NA	0.103333
1-palmitoyl-2-oleoyl-GPI (16:0/18:1) levels	31	-0.0576333	0.0251864	0.0221218	0.944 (0.899-0.992)	-0.0455205	0.0511704	0.381008	0.955 (0.864-1.056)	-0.0546197	0.0384044	0.154961	0.947 (0.878-1.021)	-0.0243553	0.0389011	0.535996	0.976 (0.904-1.053)	59.893	0.0175885	41.1561	30	0.0843447	-0.00215719	0.00738767	0.772366	TRUE	2.88023e-07	rs547154	0.081
1-oleoyl-2-docosahexaenoyl-GPC (18:1/22:6) levels	32	0.049849	0.0239403	0.0373221	1.051 (1.003-1.102)	0.0231052	0.0412966	0.579978	1.023 (0.944-1.110)	0.0463418	0.0335057	0.166635	1.047 (0.981-1.119)	0.0329543	0.0314573	0.302929	1.034 (0.972-1.099)	58.728	0.0178033	27.9731	31	0.622555	0.00474773	0.00597363	0.432983	TRUE	3.11203e-10	rs852976	0.653
Ascorbic acid 2-sulfate levels	33	0.04861	0.0242959	0.045419	1.050 (1.001-1.101)	0.0265646	0.0422211	0.533842	1.027 (0.945-1.116)	0.0393211	0.0348326	0.258957	1.040 (0.971-1.114)	0.0404085	0.032137	0.217715	1.041 (0.978-1.109)	57.777	0.0180631	25.8197	32	0.771528	0.00389528	0.00610124	0.527876	TRUE	4.26262e-11	NA	0.793333
lactosyl-N-nervonoyl-sphingosine (d18:1/24:1) levels	32	-0.0712973	0.0246667	0.00384719	0.931 (0.887-0.977)	-0.11176	0.0466742	0.0230952	0.894 (0.816-0.980)	-0.0829997	0.0342343	0.0153313	0.920 (0.861-0.984)	-0.0829987	0.0327444	0.0165175	0.920 (0.863-0.981)	58.3532	0.0176894	37.4878	31	0.195993	0.00728899	0.00684962	0.295753	TRUE	1.95106e-07	NA	0.243333
Carotene diol (1) levels	33	0.050932	0.0245076	0.0376893	1.052 (1.003-1.104)	0.0569076	0.048466	0.249266	1.059 (0.963-1.164)	0.0745856	0.0342754	0.0295503	1.077 (1.007-1.152)	0.0730599	0.0316341	0.0275206	1.076 (1.011-1.145)	57.777	0.0180631	40.1825	32	0.151853	-0.00105625	0.00700602	0.88114	TRUE	5.77824e-08	NA	0.17
Ximenoylcarnitine (C26:1) levels	33	-0.058974	0.0244091	0.0156891	0.943 (0.899-0.989)	-0.066993	0.0465386	0.160028	0.935 (0.854-1.025)	-0.0557427	0.0329631	0.090824	0.946 (0.887-1.009)	-0.0515635	0.0338116	0.137076	0.950 (0.889-1.015)	57.777	0.0180631	37.3951	32	0.235093	0.00141795	0.00672896	0.834482	TRUE	3.42139e-08	NA	0.266667
Trans-2-hexenoylglycine levels	33	-0.0712873	0.0264736	0.00708615	0.931 (0.884-0.981)	-0.0117321	0.0459706	0.800247	0.988 (0.903-1.082)	-0.0365685	0.0352758	0.2999	0.964 (0.900-1.033)	-0.0351004	0.0335274	0.302981	0.966 (0.904-1.031)	57.777	0.0180631	31.3152	32	0.501042	-0.0105358	0.00664862	0.123195	TRUE	4.31663e-09	NA	0.553333
Octadecadienedioate (C18:2-DC) levels	33	-0.0547255	0.0245491	0.025799	0.947 (0.902-0.993)	-0.0656501	0.0488311	0.188565	0.936 (0.851-1.031)	-0.0336272	0.0335312	0.315926	0.967 (0.905-1.033)	-0.0298187	0.0321	0.359879	0.971 (0.911-1.034)	57.777	0.0180631	40.752	32	0.137994	0.00193238	0.00706237	0.786195	TRUE	9.41938e-08	NA	0.166667
Pregnenetriol disulfate levels	33	-0.0636912	0.0226404	0.00490563	0.938 (0.898-0.981)	-0.0442597	0.0393307	0.26909	0.957 (0.886-1.033)	-0.073733	0.0333943	0.0272477	0.929 (0.870-0.992)	-0.0438787	0.0300198	0.153587	0.957 (0.902-1.015)	57.777	0.0180631	25.026	32	0.804976	-0.00343688	0.00568831	0.550108	TRUE	2.52275e-10	NA	0.806667
Pregnenetriol sulfate levels	33	-0.0651929	0.0207565	0.00168461	0.937 (0.900-0.976)	-0.0710188	0.0402885	0.0877994	0.931 (0.861-1.008)	-0.0957241	0.0299992	0.00141838	0.909 (0.857-0.964)	-0.0692654	0.0287375	0.021862	0.933 (0.882-0.987)	57.777	0.0180631	38.7402	32	0.191656	0.00103038	0.00582649	0.860782	TRUE	2.83485e-07	NA	0.233333
Cis-3,4-methyleneheptanoylcarnitine levels	33	0.0604704	0.0244343	0.0133305	1.062 (1.013-1.114)	0.0746798	0.0514097	0.156371	1.078 (0.974-1.192)	0.039916	0.0332827	0.230412	1.041 (0.975-1.111)	0.0406022	0.0329611	0.226991	1.041 (0.976-1.111)	57.777	0.0180631	45.6366	32	0.055922	-0.00251244	0.00743311	0.737636	TRUE	8.72491e-07	NA	0.06
Alpha-tocopherol levels	33	0.0596385	0.0245775	0.0152433	1.061 (1.012-1.114)	0.0501911	0.0426919	0.248683	1.051 (0.967-1.143)	0.0738078	0.0341347	0.030599	1.077 (1.007-1.151)	0.0817412	0.0321946	0.0161793	1.085 (1.019-1.156)	57.777	0.0180631	19.3533	32	0.961598	0.00167078	0.00617341	0.788461	TRUE	2.27464e-12	NA	0.966667
Gamma-glutamylhistidine levels	33	-0.052584	0.0250343	0.0356869	0.949 (0.903-0.996)	-0.0759652	0.0434922	0.0906025	0.927 (0.851-1.009)	-0.0909033	0.036076	0.0117431	0.913 (0.851-0.980)	-0.0893185	0.0346405	0.0147304	0.915 (0.855-0.979)	57.777	0.0180631	25.6871	32	0.777279	0.00413397	0.00628811	0.515758	TRUE	5.02742e-11	NA	0.783333
Gamma-glutamylleucine levels	33	0.0484545	0.024628	0.0491307	1.050 (1.000-1.102)	0.0305118	0.04279	0.481143	1.031 (0.948-1.121)	0.0312246	0.0330762	0.345161	1.032 (0.967-1.101)	0.0281442	0.0322407	0.389201	1.029 (0.966-1.096)	57.777	0.0180631	28.6428	32	0.637239	0.00317023	0.00618259	0.611749	TRUE	1.99568e-10	NA	0.686667
3-methoxytyrosine levels	33	0.0824332	0.0233355	0.000411607	1.086 (1.037-1.137)	0.077046	0.0405375	0.0666867	1.080 (0.998-1.169)	0.0773374	0.032359	0.0168492	1.080 (1.014-1.151)	0.064989	0.0319865	0.0505501	1.067 (1.002-1.136)	57.777	0.0180631	21.675	32	0.915809	0.000952679	0.0058619	0.871951	TRUE	4.83618e-10	NA	0.923333
4-acetaminophen sulfate levels	33	-0.0689041	0.0342448	0.0442093	0.933 (0.873-0.998)	-0.112896	0.059369	0.0665521	0.893 (0.795-1.003)	-0.05615	0.0459735	0.221951	0.945 (0.864-1.035)	-0.0808585	0.0447122	0.0799471	0.922 (0.845-1.007)	57.777	0.0180631	21.4707	32	0.920838	0.00781102	0.00861087	0.371345	TRUE	2.75354e-12	NA	0.923333
5-methylthioadenosine (mta) levels	33	0.0546558	0.0241675	0.0237258	1.056 (1.007-1.107)	0.0105038	0.0437853	0.811992	1.011 (0.927-1.101)	0.00869415	0.0347558	0.802471	1.009 (0.942-1.080)	0.0101748	0.0318834	0.751706	1.010 (0.949-1.075)	57.777	0.0180631	35.3711	32	0.312002	0.00780587	0.00632989	0.22678	TRUE	1.04546e-08	NA	0.3
Gluconate levels	33	0.0528497	0.0237032	0.0257711	1.054 (1.006-1.104)	0.000751966	0.0411908	0.985552	1.001 (0.923-1.085)	0.0236991	0.034025	0.486102	1.024 (0.958-1.095)	0.0222456	0.0302227	0.467058	1.022 (0.964-1.085)	57.777	0.0180631	31.0564	32	0.514148	0.00920588	0.0059527	0.132132	TRUE	1.26656e-09	NA	0.536667
Phosphate levels (UKB data field 30810)	33	0.072552	0.0242121	0.00273082	1.075 (1.025-1.128)	0.0461879	0.0420672	0.280679	1.047 (0.964-1.137)	0.089355	0.0334106	0.00748508	1.093 (1.024-1.167)	0.0925506	0.0310697	0.00548301	1.097 (1.032-1.166)	57.777	0.0180631	24.2765	32	0.834237	0.00466041	0.00608108	0.449248	TRUE	2.98887e-10	NA	0.846667
Cytosine levels	33	0.0565189	0.0269508	0.0359839	1.058 (1.004-1.116)	0.0690381	0.0468356	0.150551	1.071 (0.977-1.174)	0.0343765	0.0380218	0.365929	1.035 (0.961-1.115)	0.0599189	0.0398254	0.14225	1.062 (0.982-1.148)	57.777	0.0180631	22.3527	32	0.897687	-0.00221255	0.00676961	0.745989	TRUE	6.24487e-12	NA	0.856667
Glycochenodeoxycholate glucuronide (1) levels	33	-0.0494247	0.0243109	0.0420496	0.952 (0.907-0.998)	-0.0666671	0.045427	0.152296	0.936 (0.856-1.023)	-0.00841042	0.0365686	0.818099	0.992 (0.923-1.065)	-0.0421811	0.034554	0.231106	0.959 (0.896-1.026)	57.777	0.0180631	36.1098	32	0.28236	0.00304798	0.00656662	0.645775	TRUE	9.37434e-09	NA	0.29
X-12798 levels	33	0.0503485	0.0249081	0.0432413	1.052 (1.002-1.104)	0.0646309	0.0468225	0.177355	1.067 (0.973-1.169)	0.0302571	0.0336316	0.368299	1.031 (0.965-1.101)	0.0380325	0.0321029	0.244858	1.039 (0.975-1.106)	57.777	0.0180631	36.48	32	0.268177	-0.00252613	0.00677096	0.711626	TRUE	1.0824e-08	NA	0.296667
Adenosine 3',5'-cyclic monophosphate (cAMP) to taurocholate ratio	33	-0.0561171	0.0282835	0.0472459	0.945 (0.894-0.999)	-0.00433347	0.0521554	0.934316	0.996 (0.899-1.103)	-0.0387355	0.0388466	0.318697	0.962 (0.891-1.038)	-0.0370965	0.0368257	0.321322	0.964 (0.896-1.036)	57.777	0.0180631	36.589	32	0.264085	-0.00915686	0.00754146	0.233839	TRUE	1.06499e-08	NA	0.316667
Aspartate to citrate ratio	33	0.0471215	0.0236932	0.0467209	1.048 (1.001-1.098)	0.0778584	0.0421198	0.074089	1.081 (0.995-1.174)	0.0406851	0.0317965	0.200704	1.042 (0.979-1.108)	0.0426874	0.0307872	0.17517	1.044 (0.982-1.109)	57.777	0.0180631	33.3057	32	0.403528	-0.00543752	0.00609249	0.379004	TRUE	2.32833e-09	NA	0.473333
Phosphate to uridine ratio	33	0.0553414	0.0246687	0.0248719	1.057 (1.007-1.109)	0.0278484	0.0452302	0.542584	1.028 (0.941-1.124)	0.0578011	0.0341017	0.0900826	1.060 (0.991-1.133)	0.0539849	0.0318472	0.0997637	1.055 (0.992-1.123)	57.777	0.0180631	35.1287	32	0.322103	0.00485902	0.00653747	0.462923	TRUE	9.06187e-09	NA	0.346667
Phosphate to glucose ratio	33	0.0491755	0.0242015	0.0421617	1.050 (1.002-1.101)	0.0448407	0.0420444	0.29443	1.046 (0.963-1.136)	0.059565	0.0340699	0.0804094	1.061 (0.993-1.135)	0.0588771	0.0320386	0.0754082	1.061 (0.996-1.129)	57.777	0.0180631	18.8264	32	0.968771	0.00076635	0.00607802	0.900478	TRUE	4.44253e-13	NA	0.973333
Phosphate to 2'-deoxyuridine ratio	33	0.0570673	0.0243524	0.019109	1.059 (1.009-1.110)	0.0320241	0.0509195	0.534011	1.033 (0.934-1.141)	0.0618505	0.0355067	0.0815189	1.064 (0.992-1.140)	0.0417601	0.0339828	0.228085	1.043 (0.975-1.114)	57.777	0.0180631	45.4274	32	0.0582943	0.00443022	0.00736602	0.55192	TRUE	6.51147e-07	NA	0.0533333
Phosphate to citrate ratio	33	0.0577119	0.0246645	0.0192902	1.059 (1.009-1.112)	0.0540985	0.0428485	0.216165	1.056 (0.971-1.148)	0.0575378	0.0345015	0.0953776	1.059 (0.990-1.133)	0.0658594	0.0328895	0.0537717	1.068 (1.001-1.139)	57.777	0.0180631	26.7518	32	0.729439	0.00063894	0.00619542	0.918523	TRUE	1.7012e-10	NA	0.763333
Glycine to phosphate ratio	33	-0.0580813	0.0247623	0.018999	0.944 (0.899-0.990)	-0.0738318	0.0430212	0.0961098	0.929 (0.854-1.011)	-0.0512864	0.0338725	0.13	0.950 (0.889-1.015)	-0.0347518	0.0323222	0.29034	0.966 (0.907-1.029)	57.777	0.0180631	21.4571	32	0.921166	0.00278459	0.00621967	0.657478	TRUE	7.16926e-12	NA	0.92
Citrate to oxalate (ethanedioate) ratio	33	-0.0616165	0.0250639	0.0139569	0.940 (0.895-0.988)	-0.0287393	0.0521807	0.585743	0.972 (0.877-1.076)	-0.0445641	0.0342206	0.192827	0.956 (0.894-1.023)	-0.0408092	0.0309776	0.197067	0.960 (0.903-1.020)	57.777	0.0180631	45.3729	32	0.0589271	-0.00581286	0.00754411	0.446826	TRUE	7.72179e-07	NA	0.0666667
Phenylalanine to phosphate ratio	33	-0.0524562	0.0240388	0.0290987	0.949 (0.905-0.995)	-0.0464214	0.0417619	0.274868	0.955 (0.880-1.036)	-0.0819182	0.0332266	0.0136846	0.921 (0.863-0.983)	-0.074196	0.0307867	0.021876	0.928 (0.874-0.986)	57.777	0.0180631	27.3625	32	0.700496	-0.00106702	0.00603805	0.860881	TRUE	1.60443e-10	NA	0.736667
Arginine to phosphate ratio	33	-0.0484955	0.0243705	0.0465993	0.953 (0.908-0.999)	-0.0683437	0.0423379	0.116609	0.934 (0.860-1.015)	-0.0772712	0.0344573	0.0249279	0.926 (0.865-0.990)	-0.0744507	0.0330436	0.0312391	0.928 (0.870-0.990)	57.777	0.0180631	30.6861	32	0.532996	0.00350937	0.00612127	0.570572	TRUE	6.25915e-10	NA	0.593333
Phosphate to glutamine ratio	33	0.0676678	0.0242401	0.00524543	1.070 (1.020-1.122)	0.0988649	0.0438208	0.031262	1.104 (1.013-1.203)	0.0790849	0.033362	0.0177637	1.082 (1.014-1.155)	0.0737627	0.0341714	0.0384863	1.077 (1.007-1.151)	57.777	0.0180631	34.3704	32	0.354856	-0.00551421	0.00633446	0.390713	TRUE	2.18405e-08	NA	0.386667
Histidine to phosphate ratio	33	-0.0677834	0.0243523	0.00537838	0.934 (0.891-0.980)	-0.0680168	0.0473456	0.160847	0.934 (0.851-1.025)	-0.0821323	0.0365361	0.0245778	0.921 (0.857-0.990)	-0.101763	0.0334896	0.00470539	0.903 (0.846-0.965)	57.777	0.0180631	38.823	32	0.189185	4.12691e-05	0.0068451	0.995228	TRUE	1.3125e-07	NA	0.23
Mannose to mannitol to sorbitol ratio	33	-0.054772	0.0247913	0.027152	0.947 (0.902-0.994)	-0.0058071	0.0430678	0.893613	0.994 (0.914-1.082)	-0.0395193	0.0335381	0.23866	0.961 (0.900-1.027)	-0.0413731	0.0332954	0.223041	0.959 (0.899-1.024)	57.777	0.0180631	28.469	32	0.645983	-0.00865619	0.00622576	0.174316	TRUE	3.14848e-10	NA	0.703333
Glucose to mannitol to sorbitol ratio	33	-0.0586423	0.0245182	0.0167665	0.943 (0.899-0.989)	-0.00347311	0.0425989	0.935544	0.997 (0.917-1.083)	-0.0444891	0.033186	0.180051	0.956 (0.896-1.021)	-0.0456691	0.0333922	0.180948	0.955 (0.895-1.020)	57.777	0.0180631	25.1673	32	0.799196	-0.00975272	0.00615819	0.123412	TRUE	7.96435e-11	NA	0.813333
Disease progression to geographic atrophy form in AMD
Isovalerate (i5:0) levels	3	0.23074	0.0669094	0.000563604	1.260 (1.105-1.436)	0.126394	0.228844	0.678749	1.135 (0.725-1.777)	0.209461	0.0913423	0.0218398	1.233 (1.031-1.475)	0.194923	0.102959	0.198845	1.215 (0.993-1.487)	25.6037	0.0279837	1.25408	2	0.53417	0.0199235	0.0417432	0.716505	TRUE	5.15015e-09
Dodecanedioate levels	3	-0.163363	0.0639003	0.010572	0.849 (0.749-0.963)	-0.0137676	0.21657	0.959584	0.986 (0.645-1.508)	-0.152952	0.081244	0.0597516	0.858 (0.732-1.006)	-0.140419	0.0863823	0.245552	0.869 (0.734-1.029)	25.6037	0.0279837	0.565006	2	0.753895	-0.0285276	0.0394607	0.601505	TRUE	2.61838e-10
Piperine levels	3	0.180818	0.0664059	0.00647086	1.198 (1.052-1.365)	0.132454	0.224624	0.660816	1.142 (0.735-1.773)	0.162138	0.0817355	0.0472904	1.176 (1.002-1.380)	0.15498	0.0905952	0.229268	1.168 (0.978-1.395)	25.6037	0.0279837	0.308044	2	0.857253	0.0092366	0.0409818	0.858875	TRUE	3.77391e-10
7-methylxanthine levels	3	-0.150599	0.0673618	0.0253726	0.860 (0.754-0.982)	-0.239227	0.351419	0.619501	0.787 (0.395-1.568)	-0.137319	0.0895261	0.125067	0.872 (0.731-1.039)	-0.129437	0.109288	0.357946	0.879 (0.709-1.088)	25.6037	0.0279837	2.5424	2	0.280494	0.0169212	0.064098	0.835687	TRUE	3.39434e-10
Umbelliferone sulfate levels	3	-0.163537	0.0809524	0.0433667	0.849 (0.725-0.995)	-0.607676	0.273382	0.269134	0.545 (0.319-0.931)	-0.0961899	0.11479	0.40205	0.908 (0.725-1.137)	-0.0555312	0.135498	0.721658	0.946 (0.725-1.234)	25.6037	0.0279837	2.95601	2	0.228093	0.0849562	0.0499481	0.33836	TRUE	2.51471e-10
2-methylserine levels	3	-0.14729	0.0674776	0.029051	0.863 (0.756-0.985)	-0.0993156	0.228243	0.738719	0.905 (0.579-1.416)	-0.143126	0.0815622	0.0792932	0.867 (0.739-1.017)	-0.138486	0.0956063	0.284475	0.871 (0.722-1.050)	25.6037	0.0279837	0.593293	2	0.743307	-0.00916582	0.0416585	0.862126	TRUE	8.37095e-11
N-palmitoyl-sphingadienine (d18:2/16:0) levels	3	-0.198804	0.0669235	0.00297202	0.820 (0.719-0.935)	-0.169839	0.50763	0.794457	0.844 (0.312-2.282)	-0.202278	0.0952799	0.033755	0.817 (0.678-0.985)	-0.275263	0.141879	0.191901	0.759 (0.575-1.003)	25.6037	0.0279837	5.0287	2	0.0809154	-0.00552432	0.0925056	0.962027	TRUE	6.84861e-09
Nisinate (24:6n3) levels	3	-0.176829	0.085406	0.0384101	0.838 (0.709-0.991)	-0.303361	0.286986	0.482345	0.738 (0.421-1.296)	-0.165723	0.102415	0.105631	0.847 (0.693-1.036)	-0.147258	0.127918	0.368699	0.863 (0.672-1.109)	25.6037	0.0279837	0.345588	2	0.841311	0.0243105	0.0526399	0.724569	TRUE	4.88206e-11
Arachidoylcarnitine (C20) levels	3	-0.136417	0.0675995	0.0435891	0.872 (0.764-0.996)	-0.199459	0.229346	0.544299	0.819 (0.523-1.284)	-0.178052	0.0861092	0.0386634	0.837 (0.707-0.991)	-0.18268	0.104491	0.222525	0.833 (0.679-1.022)	25.6037	0.0279837	0.940047	2	0.624988	0.0120157	0.0417711	0.821687	TRUE	6.51201e-11
Octadecenedioate (C18:1-DC) levels	3	-0.147272	0.0647059	0.0228445	0.863 (0.760-0.980)	-0.268543	0.219199	0.435812	0.764 (0.497-1.175)	-0.154059	0.0783961	0.049399	0.857 (0.735-1.000)	-0.164537	0.0943743	0.223376	0.848 (0.705-1.021)	25.6037	0.0279837	0.369846	2	0.831168	0.0231362	0.0399555	0.665856	TRUE	9.58659e-11
Sulfate of piperine metabolite C18H21NO3 (1) levels	3	0.145007	0.0704466	0.0395527	1.156 (1.007-1.327)	0.143702	0.281968	0.699943	1.155 (0.664-2.006)	0.161628	0.0932119	0.0829202	1.175 (0.979-1.411)	0.198837	0.11272	0.219782	1.220 (0.978-1.522)	25.6037	0.0279837	1.40485	2	0.495382	0.000249534	0.0515125	0.996916	TRUE	1.02159e-10
Glucuronide of piperine metabolite C17H21NO3 (4) levels	3	0.178189	0.0674877	0.0082829	1.195 (1.047-1.364)	0.266751	0.228604	0.45107	1.306 (0.834-2.044)	0.19935	0.0823864	0.0155336	1.221 (1.039-1.435)	0.203082	0.0898454	0.152254	1.225 (1.027-1.461)	25.6037	0.0279837	0.346948	2	0.840739	-0.016908	0.0416988	0.754761	TRUE	2.98166e-10
Sulfate of piperine metabolite C16H19NO3 (3) levels	3	0.166926	0.0679244	0.01399	1.182 (1.034-1.350)	0.280933	0.22995	0.43668	1.324 (0.844-2.078)	0.163999	0.0840138	0.0509323	1.178 (0.999-1.389)	0.158841	0.0944938	0.234788	1.172 (0.974-1.411)	25.6037	0.0279837	0.271973	2	0.872854	-0.0217738	0.0419577	0.695256	TRUE	1.5989e-10
Sulfate of piperine metabolite C16H19NO3 (2) levels	3	0.160299	0.0668186	0.0164389	1.174 (1.030-1.338)	0.146191	0.226341	0.634912	1.157 (0.743-1.804)	0.16175	0.0814665	0.0470914	1.176 (1.002-1.379)	0.16665	0.0936131	0.217001	1.181 (0.983-1.419)	25.6037	0.0279837	0.126455	2	0.93873	0.00269325	0.0412804	0.958524	TRUE	1.20398e-10
Trans-4-hydroxyproline levels	3	0.149209	0.0652834	0.0222798	1.161 (1.021-1.319)	0.274788	0.221027	0.43124	1.316 (0.853-2.030)	0.162425	0.0812638	0.0456368	1.176 (1.003-1.379)	0.184659	0.108002	0.229436	1.203 (0.973-1.486)	25.6037	0.0279837	1.12557	2	0.56962	-0.0239672	0.0403018	0.658449	TRUE	1.63803e-10
Cholate levels	3	0.159412	0.0681382	0.0193078	1.173 (1.026-1.340)	0.421892	0.230922	0.318823	1.525 (0.970-2.398)	0.122054	0.0897667	0.173932	1.130 (0.948-1.347)	0.091038	0.128234	0.551357	1.095 (0.852-1.408)	25.6037	0.0279837	2.18694	2	0.335051	-0.0500514	0.0420732	0.445005	TRUE	3.6366e-10
Xylose levels	3	0.147729	0.0726325	0.041959	1.159 (1.005-1.337)	0.0190808	0.245199	0.950559	1.019 (0.630-1.648)	0.121045	0.0913323	0.185064	1.129 (0.944-1.350)	0.11682	0.101829	0.370013	1.124 (0.921-1.372)	25.6037	0.0279837	0.452581	2	0.797486	0.024587	0.0447589	0.680212	TRUE	4.72223e-11
Maltose levels in coronary artery disease	3	0.163489	0.0739409	0.0270308	1.178 (1.019-1.361)	0.13036	0.432523	0.813639	1.139 (0.488-2.659)	0.174749	0.0956356	0.0676642	1.191 (0.987-1.436)	0.225493	0.128877	0.222279	1.253 (0.973-1.613)	25.6037	0.0279837	2.98733	2	0.224548	0.00630734	0.0786947	0.949084	TRUE	4.11743e-10
Alanine to pyruvate ratio	3	-0.139749	0.0664129	0.0353578	0.870 (0.763-0.990)	-0.223891	0.484292	0.724318	0.799 (0.309-2.065)	-0.104501	0.0937945	0.265218	0.901 (0.750-1.083)	-0.079008	0.120576	0.579598	0.924 (0.730-1.170)	25.6037	0.0279837	4.79172	2	0.0910941	0.0160616	0.0883205	0.885479	TRUE	8.49021e-10
Glucose to maltose ratio	3	-0.16308	0.074909	0.0294772	0.850 (0.734-0.984)	-0.132192	0.361068	0.776574	0.876 (0.432-1.778)	-0.173789	0.0959237	0.0700259	0.840 (0.696-1.014)	-0.21172	0.121566	0.223701	0.809 (0.638-1.027)	25.6037	0.0279837	2.02999	2	0.362404	-0.00587819	0.0656664	0.943164	TRUE	2.1369e-10
Mannose to trans-4-hydroxyproline ratio	3	-0.160366	0.0663332	0.0156237	0.852 (0.748-0.970)	-0.124057	0.224511	0.678629	0.883 (0.569-1.372)	-0.156294	0.0827291	0.058862	0.855 (0.727-1.006)	-0.150297	0.0943864	0.252308	0.860 (0.715-1.035)	25.6037	0.0279837	0.248185	2	0.883298	-0.00692944	0.0409332	0.893241	TRUE	1.38625e-10
Proline to trans-4-hydroxyproline ratio	3	-0.15945	0.0657225	0.0152619	0.853 (0.750-0.970)	-0.496387	0.222291	0.268041	0.609 (0.394-0.941)	-0.131231	0.0949257	0.166832	0.877 (0.728-1.056)	-0.103588	0.116485	0.467681	0.902 (0.718-1.133)	25.6037	0.0279837	2.51972	2	0.283694	0.0643312	0.0405444	0.358011	TRUE	5.52039e-10
Disease progression to choroidal neovascularization form in AMD
Benzoate levels	8	-0.075126	0.0322791	0.0199447	0.928 (0.871-0.988)	-0.0468773	0.0992839	0.653499	0.954 (0.785-1.159)	-0.0831001	0.0385584	0.0311482	0.920 (0.853-0.993)	-0.0828761	0.0457003	0.112641	0.920 (0.842-1.007)	48.4631	0.138392	2.44453	7	0.931216	-0.00644163	0.02141	0.773667	TRUE	1.08437e-59	NA	0.94
DHEAS levels	8	-0.0536825	0.02656	0.043261	0.948 (0.900-0.998)	-0.039439	0.0816593	0.646233	0.961 (0.819-1.128)	-0.0551284	0.0315758	0.0808276	0.946 (0.890-1.007)	-0.048144	0.0405182	0.273497	0.953 (0.880-1.032)	48.4631	0.138392	2.26727	7	0.94358	-0.00324626	0.0175992	0.859733	TRUE	1.07253e-60	NA	0.926667
Homoarginine levels	8	-0.0567643	0.0284703	0.0461732	0.945 (0.894-0.999)	-0.103863	0.0875374	0.280274	0.901 (0.759-1.070)	-0.0488912	0.0388546	0.208278	0.952 (0.882-1.028)	-0.043308	0.0531288	0.441833	0.958 (0.863-1.063)	48.4631	0.138392	5.27224	7	0.626779	0.0107342	0.0188661	0.590024	TRUE	7.36496e-59	NA	0.496667
P-cresol sulfate levels	8	0.0671384	0.0290755	0.0209376	1.069 (1.010-1.132)	0.189865	0.0893756	0.0778146	1.209 (1.015-1.441)	0.0526881	0.0389284	0.175909	1.054 (0.977-1.138)	0.0531306	0.0521737	0.342414	1.055 (0.952-1.168)	48.4631	0.138392	6.24276	7	0.511707	-0.0279685	0.0192601	0.19667	TRUE	1.33954e-57	NA	0.49
Phenylacetylglutamine levels	8	0.070737	0.0287318	0.0138175	1.073 (1.015-1.135)	0.151612	0.0883219	0.136868	1.164 (0.979-1.384)	0.0710685	0.0360602	0.0487438	1.074 (1.000-1.152)	0.0630383	0.0454324	0.207849	1.065 (0.974-1.164)	48.4631	0.138392	2.84653	7	0.898827	-0.0184331	0.0190353	0.370261	TRUE	4.68786e-59	NA	0.87
Taurolithocholate 3-sulfate levels	8	0.095265	0.0306743	0.00189831	1.100 (1.036-1.168)	0.133516	0.0943031	0.206582	1.143 (0.950-1.375)	0.109661	0.037752	0.00367506	1.116 (1.036-1.202)	0.104443	0.0445782	0.051622	1.110 (1.017-1.211)	48.4631	0.138392	3.92841	7	0.787985	-0.00871753	0.0203231	0.682935	TRUE	1.26733e-56	NA	0.836667
Glycolithocholate sulfate levels	8	0.060113	0.0305231	0.0489042	1.062 (1.000-1.127)	0.10038	0.110814	0.399935	1.106 (0.890-1.374)	0.0500971	0.0409529	0.221222	1.051 (0.970-1.139)	0.0804118	0.0559407	0.193748	1.084 (0.971-1.209)	48.4631	0.138392	8.57642	7	0.284514	-0.00917871	0.0238858	0.714025	TRUE	3.69355e-57	NA	0.313333
21-hydroxypregnenolone disulfate levels	8	-0.0644081	0.0288127	0.0253907	0.938 (0.886-0.992)	-0.0712289	0.0948263	0.480974	0.931 (0.773-1.121)	-0.0380359	0.0380578	0.317589	0.963 (0.893-1.037)	-0.0380188	0.0533955	0.499487	0.963 (0.867-1.069)	48.4631	0.138392	6.88479	7	0.440973	0.00155493	0.0204415	0.941838	TRUE	1.92073e-57	NA	0.456667
5alpha-androstan-3beta,17beta-diol monosulfate (2) levels	8	-0.0703077	0.030657	0.0218268	0.932 (0.878-0.990)	-0.0411857	0.0983498	0.689963	0.960 (0.791-1.164)	-0.0515983	0.0427977	0.227959	0.950 (0.873-1.033)	-0.0110279	0.0665138	0.873002	0.989 (0.868-1.127)	48.4631	0.138392	6.64274	7	0.467	-0.00663816	0.0211986	0.764772	TRUE	1.96308e-57	NA	0.416667
5alpha-androstan-3alpha,17beta-diol monosulfate (1) levels	8	-0.0719123	0.030326	0.0177254	0.931 (0.877-0.988)	-0.0393642	0.103972	0.718017	0.961 (0.784-1.179)	-0.0401231	0.0436395	0.357875	0.961 (0.882-1.046)	-0.000726693	0.0732602	0.992362	0.999 (0.866-1.154)	48.4631	0.138392	7.6011	7	0.369078	-0.00741924	0.0224107	0.751857	TRUE	8.64787e-57	NA	0.326667
Pregnenediol sulfate (C21H34O5S) levels	8	-0.0564406	0.0259767	0.0297996	0.945 (0.898-0.994)	-0.0512925	0.0798647	0.544458	0.950 (0.812-1.111)	-0.0554621	0.031333	0.0767131	0.946 (0.890-1.006)	-0.0404108	0.0399867	0.345855	0.960 (0.888-1.039)	48.4631	0.138392	1.63668	7	0.977197	-0.00117326	0.0172117	0.947868	TRUE	1.08074e-60	NA	0.953333
Androstenediol (3beta,17beta) monosulfate (1) levels	8	-0.0698403	0.0267425	0.00901223	0.933 (0.885-0.983)	-0.0986666	0.0822263	0.275389	0.906 (0.771-1.064)	-0.0708104	0.0326324	0.0300111	0.932 (0.874-0.993)	-0.0673471	0.0405128	0.140392	0.935 (0.864-1.012)	48.4631	0.138392	2.48706	7	0.928068	0.00656994	0.0177218	0.723577	TRUE	8.01348e-59	NA	0.926667
Pregnenolone sulfate levels	8	-0.0574083	0.0290134	0.0478517	0.944 (0.892-0.999)	-0.0100868	0.0892035	0.913659	0.990 (0.831-1.179)	-0.0604781	0.035135	0.0851955	0.941 (0.879-1.008)	-0.0574388	0.0449351	0.241908	0.944 (0.865-1.031)	48.4631	0.138392	2.26955	7	0.943429	-0.0107821	0.0192197	0.595117	TRUE	8.1456e-61	NA	0.91
Sphingomyelin (d18:1/18:1, d18:2/18:0) levels	8	0.0801152	0.0281089	0.00436959	1.083 (1.025-1.145)	0.0820695	0.0864171	0.378938	1.086 (0.916-1.286)	0.0739692	0.0339857	0.0295194	1.077 (1.007-1.151)	0.0636043	0.04111	0.165745	1.066 (0.983-1.155)	48.4631	0.138392	2.24597	7	0.944982	-0.000445474	0.018627	0.981696	TRUE	3.13381e-58	NA	0.946667
Cinnamoylglycine levels	8	0.0596241	0.0303469	0.0494427	1.061 (1.000-1.126)	0.0303178	0.0932797	0.7562	1.031 (0.859-1.238)	0.0712909	0.0371998	0.0553099	1.074 (0.998-1.155)	0.069244	0.0425021	0.147296	1.072 (0.986-1.165)	48.4631	0.138392	4.32014	7	0.742253	0.00668136	0.0201094	0.751	TRUE	1.71343e-59	NA	0.79
Glycoursodeoxycholate levels	8	-0.0693952	0.0304515	0.0226743	0.933 (0.879-0.990)	-0.12599	0.0936046	0.226937	0.882 (0.734-1.059)	-0.0576585	0.0373626	0.122779	0.944 (0.877-1.016)	-0.0686713	0.0484756	0.199524	0.934 (0.849-1.027)	48.4631	0.138392	4.79363	7	0.68513	0.0128964	0.0201698	0.546189	TRUE	1.93425e-58	NA	0.69
Docosadioate (C22-DC) levels	8	-0.0711526	0.0305094	0.0196927	0.931 (0.877-0.989)	-0.117651	0.0937926	0.256357	0.889 (0.740-1.068)	-0.0558344	0.0405662	0.168705	0.946 (0.873-1.024)	-0.0267063	0.0565127	0.650898	0.974 (0.872-1.088)	48.4631	0.138392	4.3368	7	0.74027	0.0105978	0.0202142	0.618883	TRUE	1.47277e-58	NA	0.656667
2-stearoyl-GPE (18:0) levels	7	-0.0764546	0.0358494	0.0329527	0.926 (0.864-0.994)	-0.0193177	0.178495	0.918026	0.981 (0.691-1.392)	-0.0681959	0.0499705	0.172341	0.934 (0.847-1.030)	-0.0281009	0.0528772	0.614206	0.972 (0.877-1.078)	38.2726	0.0961918	11.6712	6	0.06972	-0.0118546	0.0352872	0.750551	TRUE	6.16804e-36	rs77360121	0.14
Lanthionine levels	8	0.0672154	0.0311165	0.0307635	1.070 (1.006-1.137)	0.0699852	0.0955996	0.491722	1.072 (0.889-1.294)	0.0484196	0.0387849	0.211881	1.050 (0.973-1.133)	0.0387866	0.0504287	0.466966	1.040 (0.942-1.148)	48.4631	0.138392	3.32063	7	0.853843	-0.000630497	0.0205765	0.976549	TRUE	1.29732e-59	NA	0.826667
1-oleoyl-GPG (18:1) levels	8	-0.105798	0.0329992	0.00134553	0.900 (0.843-0.960)	-0.0113275	0.122055	0.929078	0.989 (0.778-1.256)	-0.0855671	0.0415034	0.039237	0.918 (0.846-0.996)	-0.0733518	0.0478832	0.16941	0.929 (0.846-1.021)	48.4631	0.138392	9.65183	7	0.209178	-0.0215362	0.0263118	0.444356	TRUE	5.65887e-54	NA	0.28
3-methylglutarylcarnitine (2) levels	8	0.0597707	0.0287372	0.0375341	1.062 (1.003-1.123)	0.201236	0.0883656	0.0630322	1.223 (1.028-1.454)	0.0894415	0.0342909	0.00909901	1.094 (1.022-1.170)	0.0918437	0.0389064	0.0502945	1.096 (1.016-1.183)	48.4631	0.138392	7.27576	7	0.400744	-0.032245	0.0190469	0.141413	TRUE	1.38969e-57	NA	0.48
Phenylacetylcarnitine levels	8	0.0723694	0.0299073	0.0155293	1.075 (1.014-1.140)	0.113116	0.0919256	0.264551	1.120 (0.935-1.341)	0.0757402	0.0409793	0.0645655	1.079 (0.995-1.169)	0.027347	0.0615767	0.670366	1.028 (0.911-1.160)	48.4631	0.138392	4.24138	7	0.751594	-0.00928476	0.0198069	0.655785	TRUE	2.2156e-58	NA	0.676667
Sphingomyelin (d18:1/20:1, d18:2/20:0) levels	8	0.0712575	0.0278961	0.0106375	1.074 (1.017-1.134)	0.0246498	0.0857533	0.783438	1.025 (0.866-1.213)	0.0640797	0.0371302	0.0843818	1.066 (0.991-1.147)	0.0582195	0.0422698	0.210836	1.060 (0.976-1.152)	48.4631	0.138392	4.77638	7	0.687231	0.0106242	0.0184841	0.586335	TRUE	9.73388e-58	NA	0.683333
P-cresol glucuronide levels	8	0.0615311	0.0296953	0.0382579	1.063 (1.003-1.127)	0.104241	0.0912607	0.296881	1.110 (0.928-1.327)	0.0606197	0.0372773	0.103911	1.062 (0.988-1.143)	0.0324029	0.0486048	0.526345	1.033 (0.939-1.136)	48.4631	0.138392	3.20389	7	0.865522	-0.00973822	0.0196758	0.638246	TRUE	6.34725e-60	NA	0.846667
3beta-hydroxy-5-cholestenoate levels	8	-0.0656893	0.0305909	0.0317654	0.936 (0.882-0.994)	-0.100661	0.0940497	0.32564	0.904 (0.752-1.087)	-0.072204	0.0364789	0.0477782	0.930 (0.866-0.999)	-0.0727563	0.0448236	0.148582	0.930 (0.852-1.015)	48.4631	0.138392	2.01798	7	0.958838	0.00796981	0.0202678	0.707745	TRUE	1.67304e-60	NA	0.956667
Taurodeoxycholic acid 3-sulfate levels	8	0.0796242	0.0325121	0.0143229	1.083 (1.016-1.154)	0.128647	0.123829	0.33889	1.137 (0.892-1.450)	0.0875462	0.0451195	0.052341	1.091 (0.999-1.192)	0.102773	0.0660037	0.163408	1.108 (0.974-1.261)	48.4631	0.138392	9.49561	7	0.219003	-0.0111673	0.0266712	0.690008	TRUE	9.20038e-56	NA	0.27
Phenylacetylglutamate levels	8	0.115208	0.0334712	0.000577442	1.122 (1.051-1.198)	0.105904	0.115313	0.39383	1.112 (0.887-1.394)	0.0959689	0.0426306	0.0243744	1.101 (1.012-1.197)	0.10172	0.0478524	0.071121	1.107 (1.008-1.216)	48.4631	0.138392	7.54584	7	0.374337	0.00212003	0.024846	0.934778	TRUE	3.54594e-54	NA	0.46
Glycocholate glucuronide (1) levels	8	0.083592	0.0420915	0.0470377	1.087 (1.001-1.181)	0.234986	0.129101	0.118593	1.265 (0.982-1.629)	0.132987	0.0525224	0.0113414	1.142 (1.030-1.266)	0.133666	0.0574441	0.0528556	1.143 (1.021-1.279)	48.4631	0.138392	6.67554	7	0.463426	-0.0344561	0.0277769	0.261111	TRUE	4.27049e-58	NA	0.513333
N-stearoyl-sphingadienine (d18:2/18:0) levels	8	0.0854177	0.0317937	0.0072179	1.089 (1.023-1.159)	0.0996491	0.0980197	0.34856	1.105 (0.912-1.339)	0.114565	0.0417728	0.00609596	1.121 (1.033-1.217)	0.12083	0.0603743	0.0854493	1.128 (1.002-1.270)	48.4631	0.138392	6.05696	7	0.533114	-0.00324335	0.021124	0.883008	TRUE	9.16089e-57	NA	0.503333
Sphingomyelin (d18:1/19:0, d19:1/18:0) levels	8	0.0596441	0.028438	0.0359634	1.061 (1.004-1.122)	0.0190464	0.0874401	0.834786	1.019 (0.859-1.210)	0.0444954	0.0349545	0.203035	1.046 (0.976-1.120)	0.0332949	0.0418108	0.452	1.034 (0.953-1.122)	48.4631	0.138392	4.86392	7	0.676565	0.00925388	0.0188476	0.640878	TRUE	7.52963e-59	NA	0.673333
Carotene diol (2) levels	8	0.085264	0.0302442	0.0048146	1.089 (1.026-1.156)	0.0974388	0.120426	0.449334	1.102 (0.871-1.396)	0.0946541	0.0369483	0.0104132	1.099 (1.022-1.182)	0.100076	0.0416249	0.0471713	1.105 (1.019-1.199)	48.4631	0.138392	10.0835	7	0.183892	-0.0027749	0.0259553	0.918345	TRUE	1.04288e-54	NA	0.256667
Carotene diol (1) levels	8	0.0830266	0.0301002	0.00580953	1.087 (1.024-1.153)	0.0939735	0.115997	0.44879	1.099 (0.875-1.379)	0.0902479	0.0368519	0.0143279	1.094 (1.018-1.176)	0.0891168	0.0407539	0.0649939	1.093 (1.009-1.184)	48.4631	0.138392	9.44303	7	0.222393	-0.00249514	0.0250014	0.923754	TRUE	4.19463e-55	NA	0.3
11beta-hydroxyetiocholanolone glucuronide levels	8	0.0655297	0.0321912	0.0417863	1.068 (1.002-1.137)	0.0210453	0.0988829	0.838506	1.021 (0.841-1.240)	0.0654911	0.0393443	0.096	1.068 (0.988-1.153)	0.0654298	0.0471666	0.20794	1.068 (0.973-1.171)	48.4631	0.138392	5.04775	7	0.654136	0.0101426	0.0213176	0.651054	TRUE	6.8758e-59	NA	0.73
Glycoursodeoxycholic acid sulfate (1) levels	8	-0.0695142	0.0339932	0.0408606	0.933 (0.873-0.997)	-0.102824	0.104555	0.363368	0.902 (0.735-1.107)	-0.065778	0.0424998	0.121688	0.936 (0.862-1.018)	-0.0215026	0.0602122	0.73153	0.979 (0.870-1.101)	48.4631	0.138392	3.48167	7	0.837163	0.0075913	0.0225335	0.747672	TRUE	8.11611e-60	NA	0.776667
Pregnenetriol sulfate levels	8	-0.0718514	0.0255093	0.00485232	0.931 (0.885-0.978)	-0.0680289	0.0784141	0.418976	0.934 (0.801-1.089)	-0.0538667	0.031262	0.0848751	0.948 (0.891-1.007)	-0.0646819	0.04085	0.157347	0.937 (0.865-1.016)	48.4631	0.138392	2.86418	7	0.897276	-0.000871366	0.0169026	0.960559	TRUE	5.30944e-58	NA	0.89
Alpha-tocopherol levels	8	0.0706979	0.0301984	0.0192262	1.073 (1.012-1.139)	0.153849	0.0928359	0.148551	1.166 (0.972-1.399)	0.0806887	0.0379039	0.0332731	1.084 (1.006-1.168)	0.111922	0.0487068	0.0551638	1.118 (1.017-1.230)	48.4631	0.138392	5.40235	7	0.610987	-0.0189571	0.0200139	0.380108	TRUE	5.87056e-58	NA	0.58
Gamma-glutamylhistidine levels	8	-0.0924799	0.0307516	0.00263558	0.912 (0.858-0.968)	-0.161972	0.0945514	0.137537	0.850 (0.707-1.024)	-0.105714	0.037986	0.00538622	0.900 (0.835-0.969)	-0.113497	0.0430274	0.0335313	0.893 (0.821-0.971)	48.4631	0.138392	4.21496	7	0.754712	0.0158383	0.020378	0.466555	TRUE	9.01053e-57	NA	0.766667
3-methoxytyrosine levels	8	0.0569755	0.0286702	0.0468918	1.059 (1.001-1.120)	0.158613	0.0881394	0.122026	1.172 (0.986-1.393)	0.0658721	0.0357489	0.0653821	1.068 (0.996-1.146)	0.0665674	0.0423318	0.159828	1.069 (0.984-1.161)	48.4631	0.138392	4.79175	7	0.68536	-0.0231709	0.0190009	0.268429	TRUE	3.74049e-59	NA	0.75
Stearoyl sphingomyelin (d18:1/18:0) levels	8	0.068921	0.0296391	0.0200539	1.071 (1.011-1.135)	0.130301	0.0911244	0.20268	1.139 (0.953-1.362)	0.0727253	0.0356853	0.0415537	1.075 (1.003-1.153)	0.0760493	0.0427346	0.118369	1.079 (0.992-1.173)	48.4631	0.138392	2.18801	7	0.948706	-0.0139904	0.0196407	0.503013	TRUE	7.34788e-60	NA	0.96
Glycochenodeoxycholate levels	8	-0.0659168	0.0304205	0.0302462	0.936 (0.882-0.994)	-0.194553	0.0935136	0.0826805	0.823 (0.685-0.989)	-0.0931418	0.038486	0.0155142	0.911 (0.845-0.982)	-0.10457	0.0425527	0.0436298	0.901 (0.829-0.979)	48.4631	0.138392	7.92126	7	0.339589	0.029322	0.0201566	0.195987	TRUE	4.43961e-57	NA	0.386667
4-acetaminophen sulfate levels	8	-0.094968	0.042075	0.0240009	0.909 (0.837-0.988)	-0.340791	0.15383	0.0686343	0.711 (0.526-0.961)	-0.0916238	0.0547452	0.094201	0.912 (0.820-1.016)	-0.10424	0.0647515	0.151467	0.901 (0.794-1.023)	48.4631	0.138392	12.5478	7	0.0839225	0.0561395	0.0332169	0.141969	TRUE	7.24619e-55	NA	0.14
Cytosine levels	8	0.0881531	0.033155	0.00784156	1.092 (1.023-1.165)	0.132347	0.106881	0.261866	1.142 (0.926-1.408)	0.0879727	0.04268	0.0392824	1.092 (1.004-1.187)	0.101782	0.0550956	0.107179	1.107 (0.994-1.233)	48.4631	0.138392	6.81692	7	0.448188	-0.0100672	0.0230213	0.677194	TRUE	1.76647e-56	NA	0.456667
Carnitine C4 levels	8	-0.0776455	0.0304145	0.0106827	0.925 (0.872-0.982)	-0.0773509	0.0935046	0.439753	0.926 (0.771-1.112)	-0.0870894	0.0373392	0.0196805	0.917 (0.852-0.986)	-0.0850415	0.0448714	0.0999049	0.918 (0.841-1.003)	48.4631	0.138392	4.91553	7	0.670271	-6.71693e-05	0.0201594	0.99745	TRUE	1.13908e-57	NA	0.71
Glycochenodeoxycholate glucuronide (1) levels	6	-0.0885674	0.0388659	0.0226794	0.915 (0.848-0.988)	-0.0888098	0.125809	0.519187	0.915 (0.715-1.171)	-0.10606	0.0480539	0.0273062	0.899 (0.819-0.988)	-0.109127	0.0550815	0.104419	0.897 (0.805-0.999)	39.6912	0.0853436	4.86741	5	0.432276	4.96176e-05	0.0242103	0.998463	TRUE	2.08508e-33	rs2230199, rs77360121	0.485
Ethylmalonate levels	8	-0.0631271	0.0300139	0.0354428	0.939 (0.885-0.996)	-0.0732304	0.0922699	0.457626	0.929 (0.776-1.114)	-0.0712459	0.036969	0.0539575	0.931 (0.866-1.001)	-0.0717254	0.0423843	0.134432	0.931 (0.857-1.011)	48.4631	0.138392	4.55945	7	0.713548	0.00230317	0.0198901	0.911594	TRUE	5.1936e-59	NA	0.756667
Arginine to citrulline ratio	8	-0.0723193	0.0302399	0.0167786	0.930 (0.877-0.987)	-0.00928199	0.0929779	0.923731	0.991 (0.826-1.189)	-0.0892955	0.0384228	0.0201243	0.915 (0.848-0.986)	-0.118688	0.0601416	0.0890346	0.888 (0.789-0.999)	48.4631	0.138392	4.67393	7	0.699684	-0.0143678	0.0200399	0.500342	TRUE	3.221e-58	NA	0.613333
Adenosine 5'-monophosphate (AMP) to arginine ratio	8	0.0730945	0.0301429	0.0153112	1.076 (1.014-1.141)	0.181934	0.0926812	0.0972887	1.200 (1.000-1.438)	0.0885889	0.0369311	0.0164506	1.093 (1.016-1.175)	0.100736	0.0439668	0.0557099	1.106 (1.015-1.206)	48.4631	0.138392	2.94986	7	0.889601	-0.024817	0.0199838	0.26063	TRUE	4.21869e-59	NA	0.873333
Arginine to phosphate ratio	8	-0.0954771	0.0299354	0.00142551	0.909 (0.857-0.964)	-0.0913795	0.0920356	0.359111	0.913 (0.762-1.093)	-0.112496	0.0369987	0.00236148	0.894 (0.831-0.961)	-0.116713	0.0459986	0.0388153	0.890 (0.813-0.974)	48.4631	0.138392	3.55057	7	0.82984	-0.000933957	0.0198366	0.963975	TRUE	1.48471e-56	NA	0.83
Histidine to phosphate ratio	8	-0.0729496	0.0299146	0.0147446	0.930 (0.877-0.986)	-0.118268	0.106758	0.310366	0.888 (0.721-1.095)	-0.0789648	0.0406027	0.051797	0.924 (0.853-1.001)	-0.111194	0.0480287	0.0537766	0.895 (0.814-0.983)	48.4631	0.138392	8.35583	7	0.302265	0.0103283	0.0230078	0.669258	TRUE	2.73796e-56	NA	0.343333
Methionine to phosphate ratio	8	-0.0610935	0.0293987	0.0377001	0.941 (0.888-0.997)	-0.0986436	0.0903814	0.316967	0.906 (0.759-1.082)	-0.0774595	0.036882	0.0357116	0.925 (0.861-0.995)	-0.0845755	0.0430156	0.0899996	0.919 (0.845-1.000)	48.4631	0.138392	3.54227	7	0.830728	0.0085582	0.019479	0.675786	TRUE	1.08261e-59	NA	0.81
Cytidine to N-acetylneuraminate ratio	8	-0.0671648	0.0316318	0.0337264	0.935 (0.879-0.995)	-0.0372554	0.0971548	0.714595	0.963 (0.796-1.166)	-0.0473943	0.0421138	0.260426	0.954 (0.878-1.036)	-0.00763309	0.0591608	0.900969	0.992 (0.884-1.114)	48.4631	0.138392	5.60488	7	0.586566	-0.00681216	0.0209223	0.755787	TRUE	2.26983e-58	NA	0.533333
Cholesterol to benzoate ratio	8	0.064112	0.0318051	0.0438235	1.066 (1.002-1.135)	0.0892297	0.109691	0.447022	1.093 (0.882-1.356)	0.0546057	0.0404062	0.176561	1.056 (0.976-1.143)	0.0456439	0.0533516	0.420573	1.047 (0.943-1.162)	48.4631	0.138392	7.62207	7	0.367096	-0.00572577	0.0236456	0.816729	TRUE	1.53021e-57	NA	0.416667
Dry age-related macular degeneration (includes geographic atrophy)
3-indoxyl sulfate levels	45	0.0343613	0.015087	0.0227532	1.035 (1.005-1.066)	0.0235411	0.0245544	0.343054	1.024 (0.976-1.074)	0.02954	0.0206707	0.152983	1.030 (0.989-1.073)	0.0328758	0.0174832	0.0666808	1.033 (0.999-1.069)	88.5266	0.00839826	48.2508	44	0.305057	0.0029174	0.00504045	0.565746	TRUE	0.299713	NA	0.386667
DHEAS levels	44	-0.0338173	0.013314	0.0110861	0.967 (0.942-0.992)	-0.0330006	0.0238585	0.17392	0.968 (0.923-1.014)	-0.0168252	0.0197598	0.394498	0.983 (0.946-1.022)	-0.0308605	0.0184881	0.102342	0.970 (0.935-1.005)	89.9589	0.00834442	56.8316	43	0.0768771	-0.000220615	0.00490272	0.964322	TRUE	0.713408	rs117686675	0.092
Homoarginine levels	45	-0.0282675	0.0142581	0.0474174	0.972 (0.945-1.000)	-0.0478775	0.0240674	0.0530525	0.953 (0.909-0.999)	-0.0496306	0.0202434	0.0142188	0.952 (0.915-0.990)	-0.0428361	0.0162092	0.0113497	0.958 (0.928-0.989)	88.5266	0.00839826	52.8666	44	0.168962	0.00528516	0.00493866	0.290517	TRUE	0.41662	NA	0.223333
Campesterol levels	45	-0.0513847	0.0191509	0.00729332	0.950 (0.915-0.986)	-0.0274034	0.0339995	0.424681	0.973 (0.910-1.040)	-0.0399097	0.0276809	0.149365	0.961 (0.910-1.014)	-0.0374559	0.0231017	0.112088	0.963 (0.921-1.008)	88.5266	0.00839826	58.0437	44	0.0761354	-0.00644596	0.0069605	0.359574	TRUE	0.785179	NA	0.09
Stachydrine levels	45	-0.0329322	0.0152071	0.0303435	0.968 (0.939-0.997)	-0.0173565	0.0234562	0.46335	0.983 (0.939-1.029)	-0.0257441	0.0204783	0.208702	0.975 (0.936-1.014)	-0.0225133	0.0176941	0.209927	0.978 (0.944-1.012)	88.5266	0.00839826	33.6739	44	0.870418	-0.00419864	0.00481408	0.387966	TRUE	0.0315827	NA	0.873333
P-cresol sulfate levels	45	0.0328535	0.0145522	0.0239692	1.033 (1.004-1.063)	0.0479165	0.0224451	0.0385146	1.049 (1.004-1.096)	0.0507981	0.023653	0.0317426	1.052 (1.004-1.102)	0.0481902	0.019472	0.0172543	1.049 (1.010-1.090)	88.5266	0.00839826	40.9582	44	0.602754	-0.00406124	0.00460731	0.382961	TRUE	0.118847	NA	0.513333
Phenylacetylglutamine levels	45	0.0311524	0.0143845	0.0303349	1.032 (1.003-1.061)	0.0444808	0.0230174	0.0599035	1.045 (0.999-1.094)	0.0174176	0.0222418	0.433567	1.018 (0.974-1.063)	0.0312265	0.0172398	0.0769241	1.032 (0.997-1.067)	88.5266	0.00839826	46.9001	44	0.354437	-0.00359305	0.00472427	0.451076	TRUE	0.244223	NA	0.376667
Homostachydrine levels	45	0.0395561	0.0148526	0.00773895	1.040 (1.010-1.071)	0.0483415	0.0268275	0.0785683	1.050 (0.996-1.106)	0.0416942	0.0214621	0.0520535	1.043 (1.000-1.087)	0.0320765	0.0171031	0.0673727	1.033 (0.999-1.068)	88.5266	0.00839826	59.2306	44	0.0622515	-0.00236921	0.00550796	0.66924	TRUE	0.837245	NA	0.106667
1-oleoyl-GPE (18:1) levels	43	-0.0319715	0.0153237	0.0369412	0.969 (0.940-0.998)	-0.0414817	0.0243189	0.0956232	0.959 (0.915-1.006)	-0.0296397	0.0207364	0.152901	0.971 (0.932-1.011)	-0.0306278	0.0192909	0.11986	0.970 (0.934-1.007)	91.1996	0.00826714	43.9753	42	0.387909	0.00263501	0.00511775	0.609404	TRUE	0.183576	NA	0.453333
N-methylproline levels	45	-0.0364745	0.0152888	0.0170464	0.964 (0.936-0.994)	-0.0245957	0.0235823	0.302788	0.976 (0.932-1.022)	-0.0239393	0.0208288	0.250418	0.976 (0.937-1.017)	-0.0223936	0.0170048	0.194691	0.978 (0.946-1.011)	88.5266	0.00839826	36.0899	44	0.796039	-0.00320193	0.00483975	0.511764	TRUE	0.0600026	NA	0.836667
4-allylphenol sulfate levels	44	0.0316383	0.0152546	0.038078	1.032 (1.002-1.063)	0.0449435	0.026976	0.103145	1.046 (0.992-1.103)	0.0408044	0.0222981	0.0672575	1.042 (0.997-1.088)	0.0376031	0.0203782	0.0718933	1.038 (0.998-1.081)	89.1197	0.00826648	55.8773	43	0.0900561	-0.0035794	0.00552108	0.52031	TRUE	0.599342	rs12438812	0.115
Androstenediol (3alpha, 17alpha) monosulfate (3) levels	45	-0.0273002	0.0133946	0.0415349	0.973 (0.948-0.999)	-0.037844	0.0238129	0.119337	0.963 (0.919-1.009)	-0.0286387	0.0183872	0.119344	0.972 (0.937-1.007)	-0.0337267	0.0155632	0.035684	0.967 (0.938-0.997)	88.5266	0.00839826	57.5773	44	0.0822527	0.00284301	0.00488851	0.563893	TRUE	0.62277	NA	0.123333
Androstenediol (3beta,17beta) monosulfate (1) levels	45	-0.0353984	0.0133905	0.00820437	0.965 (0.940-0.991)	-0.0483832	0.0238722	0.0489166	0.953 (0.909-0.998)	-0.0626759	0.0192541	0.00113315	0.939 (0.904-0.975)	-0.048535	0.0156515	0.00336091	0.953 (0.924-0.982)	88.5266	0.00839826	58.1293	44	0.0750541	0.00350075	0.00490003	0.478819	TRUE	0.779855	NA	0.0966667
Pregnenolone sulfate levels	45	-0.0313835	0.0145139	0.0305939	0.969 (0.942-0.997)	-0.0359403	0.0247122	0.153109	0.965 (0.919-1.013)	-0.0342248	0.0200085	0.0871718	0.966 (0.929-1.005)	-0.0351479	0.0180982	0.0585483	0.965 (0.932-1.000)	88.5266	0.00839826	52.4462	44	0.179172	0.00122767	0.00506987	0.809814	TRUE	0.429462	NA	0.226667
13-HODE + 9-HODE levels	45	0.050633	0.0149147	0.000686678	1.052 (1.022-1.083)	0.0589754	0.0230046	0.0139373	1.061 (1.014-1.110)	0.0499852	0.0214209	0.0196227	1.051 (1.008-1.096)	0.0508159	0.0190129	0.0105143	1.052 (1.014-1.092)	88.5266	0.00839826	39.5489	44	0.662663	-0.00224917	0.00472207	0.636264	TRUE	0.229918	NA	0.69
Sulfate levels	45	0.0349112	0.0149803	0.0197812	1.036 (1.006-1.066)	0.0273536	0.0270515	0.317593	1.028 (0.975-1.084)	0.0252603	0.0217925	0.246404	1.026 (0.983-1.070)	0.0191322	0.0207184	0.360815	1.019 (0.979-1.062)	88.5266	0.00839826	59.1207	44	0.0634399	0.00203734	0.00555223	0.715463	TRUE	0.752557	NA	0.08
Hydantoin-5-propionate levels	45	0.0355534	0.0152043	0.0193678	1.036 (1.006-1.068)	0.0190426	0.0268561	0.482114	1.019 (0.967-1.074)	0.0302612	0.0228797	0.185961	1.031 (0.986-1.078)	0.033673	0.0173526	0.0587406	1.034 (1.000-1.070)	88.5266	0.00839826	57.2324	44	0.0870315	0.00444863	0.00550971	0.42387	TRUE	0.666967	NA	0.13
Formiminoglutamate levels	45	0.0405455	0.0144381	0.00498137	1.041 (1.012-1.071)	0.0252463	0.0234954	0.288582	1.026 (0.979-1.074)	0.037704	0.0188019	0.0449282	1.038 (1.001-1.077)	0.0375209	0.0153454	0.0185544	1.038 (1.007-1.070)	88.5266	0.00839826	48.6773	44	0.290306	0.00412565	0.0048239	0.397152	TRUE	0.408067	NA	0.376667
1-oleoyl-GPG (18:1) levels	44	-0.0353601	0.0166156	0.0333264	0.965 (0.934-0.997)	-0.0557036	0.0282855	0.0555342	0.946 (0.895-1.000)	-0.0273583	0.022835	0.230885	0.973 (0.930-1.018)	-0.0372388	0.020352	0.0742274	0.963 (0.926-1.003)	89.6338	0.00831423	52.6001	43	0.149732	0.00557487	0.00588727	0.349087	TRUE	0.454495	rs2230199	0.189
3-methylglutarylcarnitine (2) levels	45	0.0294114	0.0144015	0.0411273	1.030 (1.001-1.059)	0.0615493	0.0239251	0.0136299	1.063 (1.015-1.115)	0.0404967	0.0195538	0.0383555	1.041 (1.002-1.082)	0.0447363	0.0167714	0.010657	1.046 (1.012-1.081)	88.5266	0.00839826	53.4946	44	0.154516	-0.00866063	0.00490878	0.0847823	TRUE	0.450645	NA	0.213333
Methyl glucopyranoside (alpha + beta) levels	45	-0.0323763	0.0155022	0.0367535	0.968 (0.939-0.998)	-0.00417136	0.0239992	0.862829	0.996 (0.950-1.044)	-0.0227138	0.021864	0.298866	0.978 (0.937-1.020)	-0.0127924	0.0183062	0.488352	0.987 (0.952-1.023)	88.5266	0.00839826	45.7072	44	0.401062	-0.00760083	0.00492446	0.130042	TRUE	0.20369	NA	0.4
Ethylparaben sulfate levels	45	-0.0348012	0.0166633	0.0367527	0.966 (0.935-0.998)	-0.0313142	0.0257206	0.230063	0.969 (0.922-1.019)	-0.0369604	0.0241187	0.125415	0.964 (0.919-1.010)	-0.0255604	0.0206294	0.221904	0.975 (0.936-1.015)	88.5266	0.00839826	36.0556	44	0.797216	-0.000937353	0.00526676	0.859578	TRUE	0.046953	NA	0.783333
6-hydroxyindole sulfate levels	45	0.0333024	0.0150783	0.0272008	1.034 (1.004-1.065)	0.0303973	0.0238754	0.209799	1.031 (0.984-1.080)	0.0233461	0.0214893	0.277299	1.024 (0.981-1.068)	0.0308167	0.0177466	0.0894759	1.031 (0.996-1.068)	88.5266	0.00839826	45.3452	44	0.415692	0.00078312	0.00490009	0.873773	TRUE	0.207707	NA	0.463333
Dopamine 3-o-sulfate levels	45	-0.0310017	0.0151641	0.0409129	0.969 (0.941-0.999)	-0.0350674	0.0237634	0.147313	0.966 (0.922-1.012)	-0.0375426	0.0228725	0.100717	0.963 (0.921-1.007)	-0.0216724	0.019226	0.265748	0.979 (0.942-1.016)	88.5266	0.00839826	44.4397	44	0.453111	0.00109603	0.00487734	0.823262	TRUE	0.169507	NA	0.45
Phenylacetylglutamate levels	45	0.0385717	0.016764	0.0213995	1.039 (1.006-1.074)	0.0574698	0.0258566	0.0315499	1.059 (1.007-1.114)	0.0442485	0.0230567	0.0549699	1.045 (0.999-1.094)	0.0401553	0.0209569	0.0618651	1.041 (0.999-1.085)	88.5266	0.00839826	37.736	44	0.735762	-0.00509554	0.00530794	0.34243	TRUE	0.0742122	NA	0.763333
1-oleoyl-2-linoleoyl-GPE (18:1/18:2) levels	43	-0.0335733	0.015404	0.0292929	0.967 (0.938-0.997)	-0.0461368	0.0278437	0.105155	0.955 (0.904-1.008)	-0.0178898	0.0238255	0.452732	0.982 (0.937-1.029)	-0.0165583	0.0212953	0.44119	0.984 (0.943-1.026)	91.1996	0.00826714	57.1786	42	0.0592371	0.00348253	0.00586175	0.555702	TRUE	0.678079	NA	0.08
N-methylhydroxyproline levels	45	-0.0345923	0.0166687	0.03796	0.966 (0.935-0.998)	-0.0151123	0.025721	0.55991	0.985 (0.937-1.036)	-0.018068	0.0223298	0.418434	0.982 (0.940-1.026)	-0.0217787	0.0197268	0.275588	0.978 (0.941-1.017)	88.5266	0.00839826	33.326	44	0.87958	-0.005243	0.00527231	0.325572	TRUE	0.0272089	NA	0.876667
Glucuronide of piperine metabolite C17H21NO3 (3) levels	45	0.0339575	0.0171609	0.0478419	1.035 (1.000-1.070)	0.00940092	0.0281232	0.739796	1.009 (0.955-1.067)	0.0099755	0.0232143	0.667404	1.010 (0.965-1.057)	0.0122344	0.0203724	0.55123	1.012 (0.973-1.054)	88.5266	0.00839826	49.9849	44	0.247767	0.00662079	0.00577461	0.257914	TRUE	0.314396	NA	0.313333
Indoleacetoylcarnitine levels	45	0.0381855	0.0154754	0.0136063	1.039 (1.008-1.071)	0.032765	0.025642	0.20818	1.033 (0.983-1.087)	0.0325743	0.0203877	0.110101	1.033 (0.993-1.075)	0.0346451	0.0174757	0.0536916	1.035 (1.000-1.071)	88.5266	0.00839826	49.6798	44	0.257322	0.00145951	0.0052579	0.782661	TRUE	0.378698	NA	0.36
Pregnenetriol sulfate levels	42	-0.045605	0.0129696	0.000437606	0.955 (0.931-0.980)	-0.0511564	0.0223993	0.0277659	0.950 (0.909-0.993)	-0.0602246	0.0198067	0.00236087	0.942 (0.906-0.979)	-0.0474213	0.0172922	0.00900167	0.954 (0.922-0.987)	91.9205	0.00813855	51.4155	41	0.127695	0.00153686	0.00468258	0.744466	TRUE	0.815511	rs10751760, rs12021875, rs4962066	0.139
N-acetylneuraminate levels	45	0.0310975	0.0143203	0.0298887	1.032 (1.003-1.061)	0.0386415	0.0220861	0.0873245	1.039 (0.995-1.085)	0.027503	0.0184084	0.135164	1.028 (0.991-1.066)	0.0286555	0.0163153	0.0859863	1.029 (0.997-1.063)	88.5266	0.00839826	42.6597	44	0.529108	-0.0020346	0.00453477	0.655925	TRUE	0.143462	NA	0.58
Gamma-glutamylhistidine levels	45	-0.0366302	0.0154004	0.0173824	0.964 (0.935-0.994)	-0.0411675	0.0237539	0.090248	0.960 (0.916-1.005)	-0.0537757	0.0213983	0.011968	0.948 (0.909-0.988)	-0.0444192	0.0183317	0.0195721	0.957 (0.923-0.992)	88.5266	0.00839826	26.1398	44	0.985138	0.00122315	0.00487535	0.803099	TRUE	0.00689795	NA	0.99
3-methoxytyrosine levels	45	0.0421362	0.0143568	0.0033362	1.043 (1.014-1.073)	0.0283769	0.0241702	0.246838	1.029 (0.981-1.079)	0.0283715	0.0201762	0.159669	1.029 (0.989-1.070)	0.0412037	0.0173325	0.0218547	1.042 (1.007-1.078)	88.5266	0.00839826	51.9031	44	0.193006	0.0037101	0.00496173	0.458685	TRUE	0.569328	NA	0.253333
Glycochenodeoxycholate levels	45	-0.0379629	0.0152282	0.0126691	0.963 (0.934-0.992)	-0.0499358	0.0234844	0.0392552	0.951 (0.908-0.996)	-0.0395743	0.0213843	0.0642238	0.961 (0.922-1.002)	-0.0428406	0.017519	0.0185415	0.958 (0.926-0.992)	88.5266	0.00839826	37.5082	44	0.744499	0.00323008	0.00482313	0.506625	TRUE	0.0831322	NA	0.783333
2-hydroxyphenylacetate levels	45	0.0422983	0.0152297	0.00548044	1.043 (1.013-1.075)	0.0177974	0.0239977	0.462344	1.018 (0.971-1.067)	0.0348928	0.0207438	0.0925525	1.036 (0.994-1.078)	0.0354061	0.0171261	0.0446114	1.036 (1.002-1.071)	88.5266	0.00839826	46.7567	44	0.359899	0.00660824	0.00492778	0.186955	TRUE	0.333493	NA	0.423333
Aspartate levels	45	0.0302263	0.0146912	0.0396441	1.031 (1.001-1.061)	0.0188423	0.0226588	0.410246	1.019 (0.975-1.065)	0.028466	0.0197457	0.149406	1.029 (0.990-1.069)	0.0269915	0.0170137	0.119797	1.027 (0.994-1.062)	88.5266	0.00839826	38.4659	44	0.707037	0.00306942	0.00465125	0.512828	TRUE	0.0702555	NA	0.74
Histidine levels	45	-0.0304565	0.0150661	0.0432254	0.970 (0.942-0.999)	-0.0253312	0.0232402	0.281797	0.975 (0.932-1.020)	-0.0032663	0.02291	0.886629	0.997 (0.953-1.043)	-0.0195344	0.0176353	0.274014	0.981 (0.947-1.015)	88.5266	0.00839826	42.0385	44	0.556018	-0.00138156	0.00476981	0.773478	TRUE	0.120148	NA	0.536667
Glycocholate levels	45	-0.0303056	0.0152595	0.0470312	0.970 (0.942-1.000)	-0.0415924	0.0243294	0.0945575	0.959 (0.915-1.006)	-0.0419341	0.0216265	0.0524996	0.959 (0.919-1.000)	-0.0412257	0.0181783	0.0283004	0.960 (0.926-0.994)	88.5266	0.00839826	46.3361	44	0.376159	0.00304197	0.0049926	0.545535	TRUE	0.209131	NA	0.423333
Phosphate levels (UKB data field 30810)	45	0.0446689	0.0148997	0.00271787	1.046 (1.016-1.077)	0.0418762	0.0239659	0.0877203	1.043 (0.995-1.093)	0.0568226	0.0198198	0.0041444	1.058 (1.018-1.100)	0.0513977	0.0173697	0.00495287	1.053 (1.018-1.089)	88.5266	0.00839826	46.7817	44	0.358945	0.000752708	0.00491813	0.879077	TRUE	0.378877	NA	0.426667
1-methylnicotinamide levels	45	-0.0351032	0.0152054	0.0209659	0.966 (0.937-0.995)	-0.016708	0.026265	0.528062	0.983 (0.934-1.035)	-0.0293883	0.0206093	0.153876	0.971 (0.933-1.011)	-0.036038	0.0172675	0.0427103	0.965 (0.933-0.998)	88.5266	0.00839826	54.9984	44	0.123702	-0.00496097	0.00539268	0.362734	TRUE	0.560794	NA	0.18
Aspartate to citrate ratio	45	0.0291077	0.0145822	0.0459222	1.030 (1.001-1.059)	0.0202226	0.0224905	0.373574	1.020 (0.976-1.066)	0.0281302	0.0192344	0.143604	1.029 (0.990-1.068)	0.0299878	0.0166197	0.0780244	1.030 (0.997-1.065)	88.5266	0.00839826	37.2395	44	0.754652	0.00239583	0.00461704	0.606483	TRUE	0.0543993	NA	0.793333
Aspartate to asparagine ratio	45	0.0385937	0.0149747	0.00995875	1.039 (1.009-1.070)	0.0337198	0.0230967	0.151573	1.034 (0.989-1.082)	0.0409369	0.0198846	0.0395206	1.042 (1.002-1.083)	0.0363496	0.0178845	0.0481689	1.037 (1.001-1.074)	88.5266	0.00839826	42.4812	44	0.536831	0.0013143	0.0047419	0.78298	TRUE	0.180929	NA	0.576667
Adenosine 5'-diphosphate (ADP) to glycine ratio	45	0.0415248	0.0204763	0.0425657	1.042 (1.001-1.085)	0.0304947	0.0315561	0.339267	1.031 (0.969-1.097)	0.0317414	0.0281767	0.259948	1.032 (0.977-1.091)	0.0313653	0.0258358	0.231214	1.032 (0.981-1.085)	88.5266	0.00839826	39.1803	44	0.677968	0.00297775	0.00648203	0.648271	TRUE	0.0775297	NA	0.7
Glycine to phosphate ratio	45	-0.0364318	0.0152357	0.0167925	0.964 (0.936-0.993)	-0.0121108	0.0235015	0.60897	0.988 (0.943-1.035)	-0.0187183	0.0233959	0.423672	0.981 (0.937-1.028)	-0.02414	0.0180339	0.18758	0.976 (0.942-1.011)	88.5266	0.00839826	39.6645	44	0.657826	-0.00655464	0.00482254	0.181179	TRUE	0.107627	NA	0.656667
Phosphate to tryptophan ratio	45	0.0294358	0.0143456	0.0401784	1.030 (1.001-1.059)	0.0411334	0.0221275	0.0698896	1.042 (0.998-1.088)	0.0311547	0.0193842	0.108006	1.032 (0.993-1.072)	0.029859	0.017822	0.10095	1.030 (0.995-1.067)	88.5266	0.00839826	35.9281	44	0.801574	-0.00315305	0.00454112	0.491208	TRUE	0.0445338	NA	0.85
Adenosine 5'-monophosphate (AMP) to glutamine ratio	45	0.03028	0.0150895	0.0447827	1.031 (1.001-1.062)	0.0601819	0.0232711	0.0131762	1.062 (1.015-1.112)	0.0414092	0.0219416	0.0591273	1.042 (0.998-1.088)	0.0413568	0.0181825	0.0278629	1.042 (1.006-1.080)	88.5266	0.00839826	32.0285	44	0.910164	-0.00806616	0.00477889	0.0986772	TRUE	0.0193939	NA	0.896667
Adenosine 5'-monophosphate (AMP) to glycine ratio	45	0.0319934	0.0152493	0.0359035	1.033 (1.002-1.064)	0.0453807	0.0235195	0.0602855	1.046 (0.999-1.096)	0.0337291	0.0213588	0.114298	1.034 (0.992-1.079)	0.0379621	0.0185272	0.0464558	1.039 (1.002-1.077)	88.5266	0.00839826	35.4969	44	0.815965	-0.00361034	0.00482896	0.458746	TRUE	0.0426182	NA	0.843333
Phosphate to glutamine ratio	45	0.0408801	0.0149117	0.00611652	1.042 (1.012-1.073)	0.039959	0.0268955	0.14465	1.041 (0.987-1.097)	0.0477683	0.0221556	0.0310806	1.049 (1.004-1.095)	0.0497762	0.0184846	0.0099856	1.051 (1.014-1.090)	88.5266	0.00839826	58.7953	44	0.0670733	0.000248292	0.00552032	0.964333	TRUE	0.836787	NA	0.106667
Histidine to phosphate ratio	45	-0.0568587	0.0149826	0.000147662	0.945 (0.917-0.973)	-0.0518219	0.0231097	0.0301436	0.949 (0.907-0.993)	-0.0423496	0.022663	0.0616695	0.959 (0.917-1.002)	-0.0576447	0.0176514	0.00211891	0.944 (0.912-0.977)	88.5266	0.00839826	36.5871	44	0.778563	-0.00135783	0.00474327	0.776051	TRUE	0.227478	NA	0.776667
phosphate to asparagine ratio	45	0.0333118	0.014965	0.0260154	1.034 (1.004-1.065)	0.0326539	0.0240567	0.181744	1.033 (0.986-1.083)	0.0337511	0.0197208	0.0869981	1.034 (0.995-1.075)	0.0293858	0.0180976	0.111575	1.030 (0.994-1.067)	88.5266	0.00839826	46.6989	44	0.362115	0.000177289	0.00493629	0.971516	TRUE	0.245785	NA	0.423333
Glucose to mannitol to sorbitol ratio	45	-0.0302266	0.0150836	0.0450766	0.970 (0.942-0.999)	-0.0493987	0.0232644	0.0395177	0.952 (0.909-0.996)	-0.0297649	0.0201352	0.139339	0.971 (0.933-1.010)	-0.0340297	0.0177135	0.0612097	0.967 (0.934-1.001)	88.5266	0.00839826	25.6148	44	0.987902	0.00516956	0.00477586	0.285093	TRUE	0.00377723	NA	0.99
Adenosine 5'-monophosphate (AMP) to N-palmitoyl-sphingosine (d18:1 to 16:0) ratio	45	0.0301304	0.0152337	0.047942	1.031 (1.000-1.062)	0.0489874	0.0253849	0.060248	1.050 (0.999-1.104)	0.0302143	0.0204683	0.139903	1.031 (0.990-1.073)	0.0359795	0.0173927	0.0444854	1.037 (1.002-1.073)	88.5266	0.00839826	51.3135	44	0.208855	-0.00508589	0.00521216	0.334634	TRUE	0.359586	NA	0.283333
Wet AMD
Homoarginine levels	69	-0.0296536	0.0122823	0.015764	0.971 (0.948-0.994)	-0.0238154	0.0206091	0.251958	0.976 (0.938-1.017)	-0.0423731	0.0190006	0.0257412	0.959 (0.923-0.995)	-0.0424242	0.0171658	0.0159669	0.958 (0.927-0.991)	63.8867	0.00929669	63.6314	68	0.627569	-0.00143546	0.00406902	0.725362	TRUE	0.652832	NA	0.63
Stachydrine levels	69	-0.0334118	0.0131001	0.0107569	0.967 (0.943-0.992)	-0.0116837	0.0219802	0.596791	0.988 (0.947-1.032)	-0.0212225	0.0197267	0.282005	0.979 (0.942-1.018)	-0.0193127	0.0187491	0.306632	0.981 (0.945-1.018)	63.8867	0.00929669	56.7743	68	0.832303	-0.00534344	0.0043405	0.222602	TRUE	0.407088	NA	0.843333
4-hydroxyhippurate levels	69	0.0329497	0.0127514	0.00976608	1.033 (1.008-1.060)	0.00469571	0.0213935	0.826934	1.005 (0.963-1.048)	0.0217816	0.0226602	0.336438	1.022 (0.978-1.068)	0.0013471	0.0183047	0.94155	1.001 (0.966-1.038)	63.8867	0.00929669	69.5989	68	0.423426	0.00694984	0.0042254	0.1047	TRUE	0.959551	NA	0.333333
3-(3-hydroxyphenyl)propionate levels	69	0.0323519	0.0140599	0.0213916	1.033 (1.005-1.062)	0.0269407	0.0235711	0.257124	1.027 (0.981-1.076)	0.0246002	0.0213363	0.24892	1.025 (0.983-1.069)	0.0275708	0.0208621	0.190739	1.028 (0.987-1.071)	63.8867	0.00929669	59.7418	68	0.752131	0.00133219	0.00465765	0.775744	TRUE	0.471855	NA	0.763333
N-methylproline levels	69	-0.0309109	0.0131704	0.0189256	0.970 (0.945-0.995)	-0.0200316	0.0220984	0.367935	0.980 (0.939-1.024)	-0.0261713	0.0195456	0.180575	0.974 (0.938-1.012)	-0.0249869	0.0187576	0.187278	0.975 (0.940-1.012)	63.8867	0.00929669	59.2832	68	0.765522	-0.00267541	0.00436375	0.541886	TRUE	0.462581	NA	0.786667
Formiminoglutamate levels	69	0.0267086	0.0124396	0.0317888	1.027 (1.002-1.052)	0.039653	0.0210666	0.064143	1.040 (0.998-1.084)	0.0292635	0.0194798	0.133033	1.030 (0.991-1.070)	0.0426796	0.0182005	0.0219548	1.044 (1.007-1.082)	63.8867	0.00929669	68.8586	68	0.448101	-0.00318407	0.00416094	0.446823	TRUE	0.83148	NA	0.45
N-methylhydroxyproline levels	69	-0.0313224	0.0143546	0.0291065	0.969 (0.942-0.997)	-0.0167322	0.0240964	0.489841	0.983 (0.938-1.031)	-0.0223659	0.0217098	0.302905	0.978 (0.937-1.020)	-0.0262897	0.0205976	0.206175	0.974 (0.936-1.014)	63.8867	0.00929669	43.53	68	0.990912	-0.00358604	0.00475695	0.453579	TRUE	0.0669535	NA	0.993333
N-acetyl-2-aminooctanoate levels	69	0.0259307	0.0127701	0.0422974	1.026 (1.001-1.052)	0.0332822	0.0214284	0.125091	1.034 (0.991-1.078)	0.0279545	0.0192028	0.14546	1.028 (0.990-1.068)	0.0222596	0.0175792	0.209746	1.023 (0.988-1.058)	63.8867	0.00929669	62.1831	68	0.67586	-0.00180774	0.00423135	0.670585	TRUE	0.521526	NA	0.713333
Pregnenetriol disulfate levels	67	-0.0246502	0.0121564	0.042586	0.976 (0.953-0.999)	-0.0429929	0.0202478	0.0375373	0.958 (0.921-0.997)	-0.0129216	0.0187977	0.491828	0.987 (0.951-1.024)	-0.03126	0.0176107	0.0804987	0.969 (0.936-1.003)	64.3893	0.00909806	66.5189	66	0.458953	0.00457201	0.00403203	0.260992	TRUE	0.775268	rs3814863, rs4606536	0.471
Pregnenetriol sulfate levels	66	-0.0365993	0.0111619	0.00104195	0.964 (0.943-0.985)	-0.0594895	0.0185496	0.00209484	0.942 (0.909-0.977)	-0.0458028	0.0166047	0.00580815	0.955 (0.925-0.987)	-0.0381158	0.0175383	0.0334081	0.963 (0.930-0.996)	65.0158	0.00904942	59.1004	65	0.682606	0.00570253	0.00369092	0.127273	TRUE	0.75713	rs149436182, rs3825991, rs4681618	0.659
3-methoxytyrosine levels	66	0.0263838	0.0125004	0.0348034	1.027 (1.002-1.052)	0.0309515	0.0212921	0.150925	1.031 (0.989-1.075)	0.0222146	0.0185264	0.230497	1.022 (0.986-1.060)	0.034438	0.0190351	0.0750463	1.035 (0.997-1.074)	65.5477	0.00912352	66.1517	65	0.436896	-0.00115781	0.00433154	0.7901	TRUE	0.764596	rs2482708, rs25882, rs56028961	0.467
2-hydroxyphenylacetate levels	69	0.0299934	0.0131241	0.022291	1.030 (1.004-1.057)	0.0360861	0.022156	0.108063	1.037 (0.993-1.083)	0.0281273	0.0199227	0.158002	1.029 (0.989-1.069)	0.0305974	0.0182977	0.0990799	1.031 (0.995-1.069)	63.8867	0.00929669	67.917	68	0.480026	-0.00149739	0.00437295	0.733107	TRUE	0.816609	NA	0.51
Phosphate levels (UKB data field 30810)	69	0.0252189	0.012833	0.0493963	1.026 (1.000-1.052)	0.0340411	0.0217563	0.122375	1.035 (0.991-1.080)	0.0411141	0.0198572	0.0384068	1.042 (1.002-1.083)	0.0374712	0.0190219	0.052925	1.038 (1.000-1.078)	63.8867	0.00929669	68.6502	68	0.455118	-0.0021694	0.00429613	0.615239	TRUE	0.78812	NA	0.46
Isoleucine levels	69	0.0271902	0.0129042	0.035111	1.028 (1.002-1.054)	0.0264585	0.0222987	0.239596	1.027 (0.983-1.073)	0.000166803	0.021672	0.993859	1.000 (0.959-1.044)	0.0183551	0.0190039	0.337539	1.019 (0.981-1.057)	63.8867	0.00929669	71.0725	68	0.375776	0.000179966	0.00440374	0.967524	TRUE	0.924543	NA	0.356667
1-methylnicotinamide levels	69	-0.0323668	0.0131035	0.0135078	0.968 (0.944-0.993)	-0.032408	0.0219831	0.145106	0.968 (0.927-1.011)	-0.0265027	0.0198311	0.181411	0.974 (0.937-1.012)	-0.0311199	0.0186785	0.100299	0.969 (0.935-1.006)	63.8867	0.00929669	61.9864	68	0.682272	1.01336e-05	0.00434156	0.998145	TRUE	0.594563	NA	0.706667
Phosphate to 2'-deoxyuridine ratio	69	0.0296724	0.0129029	0.0214671	1.030 (1.004-1.057)	0.0106231	0.0216456	0.625191	1.011 (0.969-1.054)	0.0341491	0.0193306	0.0772979	1.035 (0.996-1.075)	0.0269134	0.0196702	0.175743	1.027 (0.988-1.068)	63.8867	0.00929669	55.4814	68	0.861994	0.00468762	0.00427671	0.276968	TRUE	0.323159	NA	0.863333
Aspartate to mannose ratio	69	0.0259359	0.0129193	0.044693	1.026 (1.001-1.053)	0.0357715	0.0224508	0.115793	1.036 (0.992-1.083)	0.0227353	0.019869	0.252516	1.023 (0.984-1.064)	0.0318891	0.0185823	0.0906966	1.032 (0.995-1.071)	63.8867	0.00929669	72.2033	68	0.340836	-0.00241935	0.00443417	0.587142	TRUE	0.957292	NA	0.356667
Inosine to theophylline ratio	69	0.0345918	0.01761	0.0494919	1.035 (1.000-1.072)	0.0229823	0.0295868	0.440025	1.023 (0.966-1.084)	0.0253897	0.0261413	0.331425	1.026 (0.974-1.080)	0.0297103	0.0244689	0.22887	1.030 (0.982-1.081)	63.8867	0.00929669	50.5337	68	0.944185	0.00285133	0.00583931	0.626932	TRUE	0.159285	NA	0.963333
Glycerol to palmitoylcarnitine (C16) ratio	69	0.025664	0.0114618	0.0251501	1.026 (1.003-1.049)	0.026023	0.0195355	0.187346	1.026 (0.988-1.066)	0.0196464	0.0170695	0.249748	1.020 (0.986-1.055)	0.024111	0.0165647	0.150114	1.024 (0.992-1.058)	63.8867	0.00929669	69.135	68	0.438838	-8.83068e-05	0.00385823	0.981808	TRUE	0.862213	NA	0.466667
N-acetylneuraminate to N-acetylglucosamine to N-acetylgalactosamine ratio	69	0.0279404	0.0134295	0.037478	1.028 (1.002-1.056)	0.0146165	0.0225356	0.518818	1.015 (0.971-1.061)	0.0530607	0.0209758	0.0114187	1.054 (1.012-1.099)	0.0312235	0.0212792	0.146896	1.032 (0.990-1.076)	63.8867	0.00929669	65.95	68	0.54785	0.00327596	0.00444954	0.46415	TRUE	0.688634	NA	0.51

## Sheet: Supplementary Table 5
Supplementary Table 5. Significant results of TSMR with IVW estimates of causal impacts of immune cell traits on AMD trajectory
Immune cell traits (as Exposure)	nsnp	Inverse variance weighted				MR Egger				Weighted median				Weighted mode				F	R2	Heterogeneity test (Inverse variance weighted)			Pleiotropy test (MR Egger)			Steiger directionality		Outliers
		Beta	SE	P value	Estimate	Beta	SE	P value	Estimate	Beta	SE	P value	Estimate	Beta	SE	P value	Estimate			Q	Q df	Q P value	Egger intercept	SE	P value	Correct causal direction	Steiger P value	outliers	Global test p value
Macular degeneration (senile) of retina
IgD- CD24- B cell Absolute Count	19	0.136681	0.066203	0.038963	1.146 (1.007-1.305)	0.091415	0.116455	0.44327	1.096 (0.872-1.377)	0.137737	0.103158	0.181809	1.148 (0.938-1.405)	0.084596	0.115286	0.472525	1.088 (0.868-1.364)	21.288	0.110049	18.6696	18	0.412429	0.014167	0.029383	0.635832	TRUE	6.94e-92	NA	0.451
IgD- CD38- B cell %lymphocyte	31	0.113931	0.053997	0.034863	1.121 (1.008-1.246)	0.054611	0.088776	0.543253	1.056 (0.887-1.257)	0.151804	0.080684	0.05991	1.164 (0.994-1.363)	0.043628	0.097615	0.65813	1.045 (0.863-1.265)	21.84	0.184174	20.2784	30	0.909091	0.014498	0.017222	0.406774	TRUE	#######	NA	0.927
IgD+ CD24+ B cell %lymphocyte	24	0.204665	0.075049	0.00639	1.227 (1.059-1.422)	0.060569	0.235516	0.799434	1.062 (0.670-1.686)	0.149871	0.104218	0.150418	1.162 (0.947-1.425)	0.119438	0.14684	0.424336	1.127 (0.845-1.503)	25.4517	0.16577	14.4562	23	0.913058	0.023632	0.036611	0.52529	TRUE	#######	NA	0.93
Activated & resting CD4 regulatory T cell Absolute Count	24	0.116217	0.055512	0.036299	1.123 (1.007-1.252)	0.143236	0.089546	0.123954	1.154 (0.968-1.375)	0.083528	0.071947	0.245657	1.087 (0.944-1.252)	0.084294	0.092237	0.370255	1.088 (0.908-1.304)	23.6656	0.165713	13.8787	23	0.930293	-0.00805	0.020923	0.704267	TRUE	#######	NA	0.95
CD14- CD16+ monocyte %monocyte	34	-0.10562	0.044088	0.016592	0.900 (0.825-0.981)	-0.18897	0.069329	0.010319	0.828 (0.723-0.948)	-0.1115	0.063457	0.078892	0.894 (0.790-1.013)	-0.15056	0.068552	0.035211	0.860 (0.752-0.984)	30.6063	0.282371	37.8721	33	0.256643	0.025313	0.015718	0.117115	TRUE	#######	NA	0.276
CD14+ CD16- monocyte %monocyte	36	0.071569	0.033531	0.032807	1.074 (1.006-1.147)	0.07737	0.045687	0.099511	1.080 (0.988-1.182)	0.076136	0.05134	0.138084	1.079 (0.976-1.193)	0.053916	0.045637	0.245408	1.055 (0.965-1.154)	36.0861	0.349097	37.973	35	0.335421	-0.00303	0.015062	0.841918	TRUE	0	NA	0.325
CD4+ T cell %T cell	26	-0.1699	0.059721	0.004442	0.844 (0.751-0.949)	-0.0661	0.112574	0.562549	0.936 (0.751-1.167)	-0.17987	0.084651	0.033603	0.835 (0.708-0.986)	-0.13575	0.086929	0.130948	0.873 (0.736-1.035)	21.1023	0.148801	33.9522	25	0.108934	-0.03053	0.026138	0.254314	TRUE	#######	NA	0.153
T cell %lymphocyte	18	-0.14983	0.074548	0.044451	0.861 (0.744-0.996)	-0.30542	0.228989	0.200951	0.737 (0.470-1.154)	-0.1618	0.101068	0.109408	0.851 (0.698-1.037)	-0.19085	0.142834	0.199098	0.826 (0.624-1.093)	26.647	0.12964	9.30782	17	0.930107	0.030352	0.042236	0.482731	TRUE	#######	NA	0.939
CD4+ CD8dim T cell %leukocyte	53	-0.08472	0.041789	0.042629	0.919 (0.847-0.997)	-0.17327	0.119883	0.154483	0.841 (0.665-1.064)	-0.04015	0.062742	0.522264	0.961 (0.849-1.086)	-0.06858	0.07807	0.383719	0.934 (0.801-1.088)	31.9705	0.456077	38.974	52	0.909225	0.017495	0.0222	0.43431	TRUE	0	NA	0.916
HLA DR+ T cell%lymphocyte	48	-0.06793	0.03345	0.042291	0.934 (0.875-0.998)	-0.0631	0.054326	0.251423	0.939 (0.844-1.044)	-0.07769	0.053783	0.148606	0.925 (0.833-1.028)	-0.1017	0.048253	0.040423	0.903 (0.822-0.993)	30.6537	0.399789	50.1738	47	0.348744	-0.00179	0.015416	0.908179	TRUE	0	NA	0.385
Natural Killer T Absolute Count	41	0.084771	0.043238	0.049928	1.088 (1.000-1.185)	0.113793	0.083005	0.178238	1.121 (0.952-1.318)	0.061731	0.064258	0.336716	1.064 (0.938-1.206)	0.058885	0.082637	0.480242	1.061 (0.902-1.247)	26.6553	0.296563	44.1914	40	0.299035	-0.00775	0.018471	0.676982	TRUE	#######	NA	0.333
CD8+ Natural Killer T Absolute Count	32	0.108674	0.053715	0.043058	1.115 (1.003-1.239)	0.081383	0.105523	0.446601	1.085 (0.882-1.334)	0.019126	0.079199	0.809177	1.019 (0.873-1.190)	0.00179	0.110242	0.987151	1.002 (0.807-1.243)	25.1528	0.218529	26.3347	31	0.705138	0.005553	0.018481	0.765895	TRUE	#######	NA	0.725
CD8+ Natural Killer T %T cell	30	0.130594	0.055107	0.017797	1.140 (1.023-1.269)	0.095568	0.100113	0.347948	1.100 (0.904-1.339)	0.078652	0.082692	0.341531	1.082 (0.920-1.272)	0.054016	0.107251	0.618319	1.056 (0.855-1.302)	24.9541	0.202248	25.4054	29	0.65705	0.008372	0.019979	0.678364	TRUE	#######	NA	0.675
CD8+ Natural Killer T %lymphocyte	32	0.142075	0.053974	0.008481	1.153 (1.037-1.281)	0.146012	0.100046	0.154832	1.157 (0.951-1.408)	0.08633	0.082689	0.296469	1.090 (0.927-1.282)	0.069715	0.110633	0.533216	1.072 (0.863-1.332)	24.5147	0.212064	29.5015	31	0.543133	-0.00088	0.018816	0.963027	TRUE	#######	NA	0.56
Natural Killer Absolute Count	26	-0.11563	0.052604	0.027934	0.891 (0.804-0.988)	-0.14602	0.095003	0.13737	0.864 (0.717-1.041)	-0.13768	0.09202	0.134613	0.871 (0.728-1.044)	-0.1164	0.100264	0.256652	0.890 (0.731-1.083)	25.5867	0.180683	29.9392	25	0.226573	0.008758	0.021564	0.688218	TRUE	#######	NA	0.239
CD127- CD8+ T cell %T cell	28	0.163099	0.059369	0.00601	1.177 (1.048-1.322)	0.110838	0.182445	0.54878	1.117 (0.781-1.597)	0.146162	0.088638	0.099151	1.157 (0.973-1.377)	0.150817	0.114317	0.198152	1.163 (0.929-1.455)	22.7678	0.186183	35.0071	27	0.138686	0.010233	0.033088	0.759591	TRUE	#######	NA	0.175
CD19 on IgD- CD27- B cell	24	-0.16632	0.065295	0.01086	0.847 (0.745-0.962)	-0.12103	0.135255	0.380558	0.886 (0.680-1.155)	-0.04258	0.094542	0.652416	0.958 (0.796-1.153)	-0.00205	0.147224	0.989013	0.998 (0.748-1.332)	21.4859	0.140293	24.5783	23	0.372387	-0.00941	0.024192	0.701115	TRUE	#######	NA	0.375
CD20 on IgD+ CD38+ B cell	40	-0.09975	0.040609	0.014039	0.905 (0.836-0.980)	-0.17206	0.067541	0.015018	0.842 (0.738-0.961)	-0.17414	0.059485	0.003418	0.840 (0.748-0.944)	-0.13245	0.068497	0.060447	0.876 (0.766-1.002)	27.5464	0.298531	43.2309	39	0.295403	0.02265	0.016498	0.177831	TRUE	#######	NA	0.296
CD3 on T cell	55	-0.07665	0.030362	0.011582	0.926 (0.873-0.983)	-0.0058	0.052601	0.912592	0.994 (0.897-1.102)	-0.05393	0.045939	0.240398	0.947 (0.866-1.037)	-0.03596	0.049026	0.466435	0.965 (0.876-1.062)	33.1648	0.610989	52.4532	54	0.534235	-0.0251	0.015216	0.104961	TRUE	0	NA	0.585
HVEM on Terminally Differentiated CD8+ T cell	28	-0.07505	0.03246	0.02077	0.928 (0.871-0.989)	-0.05616	0.061243	0.367574	0.945 (0.838-1.066)	-0.0801	0.044496	0.071827	0.923 (0.846-1.007)	-0.08706	0.066786	0.2034	0.917 (0.804-1.045)	21.5413	0.476161	19.9727	27	0.831901	-0.00743	0.02042	0.718951	TRUE	#######	NA	0.843
HVEM on Effector Memory CD4+ T cell	22	-0.12277	0.04023	0.002276	0.884 (0.817-0.957)	-0.18914	0.102167	0.078955	0.828 (0.677-1.011)	-0.1492	0.056826	0.00865	0.861 (0.771-0.963)	-0.14568	0.092458	0.130057	0.864 (0.721-1.036)	23.2124	0.402018	24.9215	21	0.250578	0.023248	0.032241	0.479222	TRUE	#######	rs524655, rs61873707	0.352
HVEM on CD8+ T cell	21	-0.11617	0.044619	0.009225	0.890 (0.816-0.972)	-0.10791	0.11356	0.353919	0.898 (0.719-1.122)	-0.07399	0.066654	0.266959	0.929 (0.815-1.058)	-0.05643	0.113691	0.625039	0.945 (0.756-1.181)	22.8287	0.377787	24.2375	20	0.232173	-0.00262	0.032232	0.936174	TRUE	#######	NA	0.252
CD45 on B cell	31	0.087025	0.039904	0.029192	1.091 (1.009-1.180)	0.020996	0.06538	0.750409	1.021 (0.898-1.161)	0.055191	0.055356	0.318755	1.057 (0.948-1.178)	0.0342	0.052788	0.521999	1.035 (0.933-1.148)	23.1315	0.228826	41.9895	30	0.071722	0.022899	0.015974	0.162408	TRUE	#######	NA	0.079
CD127 on CD28+ CD4-CD8- T cell	25	-0.17829	0.059083	0.002547	0.837 (0.745-0.939)	-0.20635	0.130576	0.1277	0.814 (0.630-1.051)	-0.12361	0.089632	0.167881	0.884 (0.741-1.053)	-0.10345	0.131896	0.440507	0.902 (0.696-1.168)	21.002	0.178767	32.8682	24	0.106884	0.00792	0.031022	0.800759	TRUE	#######	NA	0.13
CD25 on CD39+ CD4+ T cell	104	0.047898	0.020101	0.017177	1.049 (1.009-1.091)	0.061125	0.036758	0.099399	1.063 (0.989-1.142)	0.063647	0.033633	0.058436	1.066 (0.998-1.138)	0.076166	0.034128	0.027797	1.079 (1.009-1.154)	49.0631	1.64782	123.826	103	0.079404	-0.00577	0.012814	0.653222	TRUE	NA	NA	0.091
FSC-A on T cell	24	-0.09439	0.0433	0.02927	0.910 (0.836-0.991)	-0.05327	0.057036	0.360484	0.948 (0.848-1.060)	-0.06481	0.061664	0.293256	0.937 (0.831-1.058)	-0.05843	0.056602	0.312688	0.943 (0.844-1.054)	21.5495	0.165095	23.4697	23	0.433642	-0.01763	0.015812	0.276854	TRUE	#######	NA	0.513
FSC-A on CD4+ T cell	42	-0.08161	0.032607	0.012317	0.922 (0.865-0.982)	-0.03717	0.0445	0.408492	0.964 (0.883-1.051)	-0.06714	0.047261	0.15545	0.935 (0.852-1.026)	-0.04624	0.044958	0.309686	0.955 (0.874-1.043)	24.1532	0.323459	35.0808	41	0.730209	-0.01977	0.013469	0.150045	TRUE	#######	NA	0.753
CD45 on basophil	19	-0.09738	0.048448	0.044442	0.907 (0.825-0.998)	-0.19013	0.116721	0.12171	0.827 (0.658-1.039)	-0.08672	0.067358	0.197927	0.917 (0.804-1.046)	-0.07177	0.095202	0.460671	0.931 (0.772-1.122)	21.7054	0.261702	14.7186	18	0.681187	0.031026	0.035519	0.39456	TRUE	#######	NA	0.713
SSC-A on granulocyte	42	-0.09749	0.036898	0.008241	0.907 (0.844-0.975)	-0.07191	0.063749	0.266022	0.931 (0.821-1.054)	-0.07549	0.05457	0.166578	0.927 (0.833-1.032)	-0.06592	0.066996	0.330891	0.936 (0.821-1.068)	30.4211	0.404285	27.4815	41	0.947626	-0.00858	0.017432	0.625449	TRUE	0	NA	0.952
SSC-A on Natural Killer T	20	0.072025	0.034914	0.039121	1.075 (1.004-1.151)	0.098837	0.047196	0.050664	1.104 (1.006-1.211)	0.060954	0.049176	0.215161	1.063 (0.965-1.170)	0.061594	0.043757	0.175392	1.064 (0.976-1.159)	22.9147	0.146205	24.0834	19	0.192973	-0.01785	0.017439	0.319605	TRUE	#######	NA	0.245
HLA DR on B cell	97	-0.04325	0.020346	0.033546	0.958 (0.920-0.997)	-0.02597	0.041649	0.534467	0.974 (0.898-1.057)	-0.04384	0.033211	0.186798	0.957 (0.897-1.021)	-0.03344	0.04127	0.419734	0.967 (0.892-1.049)	50.1456	1.53878	108.323	96	0.18365	-0.00597	0.012292	0.628038	TRUE	NA	NA	0.194
Early AMD
Unswitched memory B cell %B cell	38	0.0626196	0.0164951	0.000146894	1.065 (1.031-1.100)	0.0399122	0.0264775	0.140435	1.041 (0.988-1.096)	0.0509901	0.0255754	0.0461833	1.052 (1.001-1.106)	0.0217295	0.0353137	0.542106	1.022 (0.954-1.095)	21.9486	0.226804	31.2213	37	0.736194	0.0063429	0.00578539	0.2802	TRUE	4.69839e-192	NA	0.715
Memory B cell %B cell	30	0.0454088	0.0199431	0.0227916	1.046 (1.006-1.088)	0.0530785	0.0331138	0.120177	1.055 (0.988-1.125)	0.0307189	0.0303479	0.31143	1.031 (0.972-1.094)	0.0280094	0.0302266	0.361759	1.028 (0.969-1.091)	23.5035	0.191652	22.2689	29	0.808889	-0.00206292	0.0071101	0.773848	TRUE	6.00317e-160	NA	0.838
Naive-mature B cell %B cell	30	-0.0427699	0.016496	0.00952135	0.958 (0.928-0.990)	-0.0602011	0.0229882	0.0140833	0.942 (0.900-0.985)	-0.0487307	0.0233275	0.0367092	0.952 (0.910-0.997)	-0.0428812	0.0243103	0.0882812	0.958 (0.913-1.005)	23.0426	0.187928	25.2845	29	0.663405	0.00633524	0.00581893	0.285556	TRUE	2.07801e-155	NA	0.725
CD20- B cell Absolute Count	28	0.0553055	0.0218869	0.0115081	1.057 (1.012-1.103)	0.0246884	0.0425556	0.566811	1.025 (0.943-1.114)	0.0159493	0.0350103	0.648706	1.016 (0.949-1.088)	0.000292031	0.0349971	0.993404	1.000 (0.934-1.071)	21.7564	0.165674	34.9874	27	0.139186	0.0070696	0.00794987	0.382011	TRUE	1.33518e-132	NA	0.149
CD24+ CD27+ B cell %lymphocyte	36	0.0300622	0.0142128	0.0344166	1.031 (1.002-1.060)	0.01384	0.020213	0.49817	1.014 (0.975-1.055)	0.0084504	0.022395	0.705926	1.008 (0.965-1.054)	0.0109774	0.0205158	0.595985	1.011 (0.971-1.053)	24.4594	0.239217	43.4379	35	0.154919	0.00638609	0.0050142	0.211443	TRUE	1.27236e-204	NA	0.178
CD11c+ CD62L- monocyte Absolute Count	27	0.035259	0.0173854	0.0425514	1.036 (1.001-1.072)	0.0347781	0.0260474	0.193847	1.035 (0.984-1.090)	0.0570453	0.0271519	0.0356436	1.059 (1.004-1.117)	0.0506751	0.027926	0.081137	1.052 (0.996-1.111)	21.9832	0.195413	27.3796	26	0.389642	0.000203376	0.0078831	0.979623	TRUE	1.73076e-135	NA	0.39
CD11c+ CD62L- monocyte %monocyte	21	-0.0633871	0.0265496	0.0169633	0.939 (0.891-0.989)	-0.0460849	0.0751177	0.54682	0.955 (0.824-1.106)	-0.085936	0.0399457	0.0314509	0.918 (0.849-0.992)	-0.0956804	0.0585821	0.118057	0.909 (0.810-1.019)	21.9348	0.150525	26.3136	20	0.155701	-0.00391696	0.0154701	0.802836	TRUE	1.03683e-100	rs80087840	0.166
CD62L- Dendritic Cell %Dendritic Cell	69	-0.035382	0.0102955	0.000588924	0.965 (0.946-0.985)	-0.0464116	0.0176909	0.0107676	0.955 (0.922-0.988)	-0.0489975	0.0154004	0.00146478	0.952 (0.924-0.981)	-0.0509606	0.0171757	0.00414723	0.950 (0.919-0.983)	49.6471	0.952834	71.4534	68	0.363834	0.0040383	0.00519004	0.439257	TRUE	0	NA	0.381
CD62L- plasmacytoid Dendritic Cell Absolute Count	31	-0.0533246	0.0201611	0.008171	0.948 (0.911-0.986)	-0.0803189	0.0394232	0.050832	0.923 (0.854-0.997)	-0.0400483	0.0298087	0.179107	0.961 (0.906-1.019)	-0.0588884	0.0350853	0.103652	0.943 (0.880-1.010)	27.3832	0.24884	27.767	30	0.582783	0.0065401	0.00820787	0.432038	TRUE	2.23262e-201	NA	0.63
Activated CD4 regulatory T cell %CD4 regulatory T cell	35	0.028243	0.0134333	0.0355135	1.029 (1.002-1.056)	0.0439654	0.0207066	0.0413196	1.045 (1.003-1.088)	0.0281373	0.0223715	0.20849	1.029 (0.984-1.075)	0.0376877	0.0279905	0.187067	1.038 (0.983-1.097)	24.5332	0.248058	47.3235	34	0.0640861	-0.00813605	0.00694865	0.250032	TRUE	3.88868e-201	rs3184504, rs45512792	0.05
Secreting CD4 regulatory T cell %CD4 regulatory T cell	72	0.0233962	0.00808144	0.00379088	1.024 (1.008-1.040)	0.0327471	0.0111699	0.0045508	1.033 (1.011-1.056)	0.03034	0.0149856	0.042907	1.031 (1.001-1.062)	0.0270306	0.0145	0.0664304	1.027 (0.999-1.057)	40.1674	0.826099	85.6439	71	0.11345	-0.00582343	0.00426641	0.17664	TRUE	0	NA	0.086
Secreting CD4 regulatory T cell %CD4+ T cell	40	0.0247832	0.00812775	0.00229449	1.025 (1.009-1.042)	0.0273629	0.0108484	0.0159678	1.028 (1.006-1.050)	0.0177186	0.0129716	0.171955	1.018 (0.992-1.044)	0.0171764	0.0137856	0.22021	1.017 (0.990-1.045)	37.3134	0.428332	46.5349	39	0.18994	-0.00219149	0.00517909	0.674577	TRUE	0	NA	0.165
Activated & resting CD4 regulatory T cell Absolute Count	25	-0.0455719	0.0207057	0.0277404	0.955 (0.917-0.995)	-0.0755839	0.0395496	0.068531	0.927 (0.858-1.002)	-0.0283514	0.0326548	0.385277	0.972 (0.912-1.036)	-0.0321096	0.0532355	0.552059	0.968 (0.872-1.075)	23.7575	0.173284	33.7391	24	0.0894132	0.00893935	0.00922845	0.342785	TRUE	5.75267e-131	NA	0.056
Activated & resting CD4 regulatory T cell %CD4 regulatory T cell	71	-0.0237598	0.00804081	0.00312769	0.977 (0.961-0.992)	-0.0333896	0.0111568	0.00383361	0.967 (0.946-0.989)	-0.0303454	0.0137799	0.0276544	0.970 (0.944-0.997)	-0.0289268	0.0138804	0.0408114	0.971 (0.945-0.998)	40.3843	0.81883	86.6002	70	0.0868189	0.00598774	0.00420105	0.15858	TRUE	0	NA	0.057
CD25++ CD45RA+ CD4 not regulatory T cell %T cell	54	-0.0148218	0.00742988	0.0460547	0.985 (0.971-1.000)	-0.0174994	0.0103805	0.0978273	0.983 (0.963-1.003)	-0.00378578	0.011076	0.732501	0.996 (0.975-1.018)	-0.000974622	0.00994165	0.922275	0.999 (0.980-1.019)	31.6642	0.491827	68.3132	53	0.0766968	0.00260428	0.00579622	0.655077	TRUE	0	rs45512792	0.083
CD45RA- CD4+ T cell %CD4+ T cell	40	0.0487207	0.0134339	0.000287055	1.050 (1.023-1.078)	0.0747012	0.0202111	0.000687912	1.078 (1.036-1.121)	0.0381726	0.0209569	0.068534	1.039 (0.997-1.082)	0.0335294	0.0249922	0.187487	1.034 (0.985-1.086)	26.4416	0.306128	51.504	39	0.0866861	-0.0112914	0.00591596	0.0638828	TRUE	2.43024e-260	NA	0.081
CD45RA- CD4+ T cell %T cell	42	0.0230435	0.0109608	0.0355212	1.023 (1.002-1.046)	0.0283241	0.0149949	0.0661691	1.029 (0.999-1.059)	0.00994076	0.0163784	0.543889	1.010 (0.978-1.043)	0.0157786	0.0156532	0.319361	1.016 (0.985-1.048)	24.9622	0.30372	47.7848	41	0.216447	-0.00317652	0.00546484	0.564324	TRUE	8.38905e-260	rs3130685, rs35337578, rs45512792	0.238
Central Memory CD4+ T cell %T cell	27	-0.0680973	0.0227919	0.00281005	0.934 (0.893-0.977)	-0.00730819	0.0490829	0.882831	0.993 (0.902-1.093)	-0.0602868	0.0321696	0.0609263	0.941 (0.884-1.003)	-0.0623278	0.0415568	0.145707	0.940 (0.866-1.019)	21.8257	0.170956	13.0693	26	0.983345	-0.0118231	0.00845473	0.174274	TRUE	1.43264e-132	NA	0.986
Naive CD4+ T cell Absolute Count	37	0.0445077	0.0193945	0.021741	1.046 (1.007-1.086)	0.000454456	0.0445505	0.991919	1.000 (0.917-1.092)	0.0384394	0.0279884	0.169627	1.039 (0.984-1.098)	0.00642144	0.0418259	0.878839	1.006 (0.927-1.092)	24.624	0.26636	43.1972	36	0.190812	0.0101084	0.00899485	0.26875	TRUE	5.51956e-218	NA	0.201
Central Memory CD8+ T cell Absolute Count	32	0.0582162	0.0201742	0.00390569	1.060 (1.019-1.103)	0.0265925	0.0326129	0.421272	1.027 (0.963-1.095)	0.0754416	0.0285987	0.00834124	1.078 (1.020-1.141)	0.0646165	0.0385224	0.103526	1.067 (0.989-1.150)	22.1256	0.207297	22.4339	31	0.868916	0.00964718	0.00781698	0.226735	TRUE	7.10363e-163	NA	0.898
Effector Memory CD8+ T cell Absolute Count	37	0.0367375	0.012007	0.00221569	1.037 (1.013-1.062)	0.0338509	0.0193253	0.0885969	1.034 (0.996-1.074)	0.0153859	0.0196379	0.433347	1.016 (0.977-1.055)	0.00648955	0.0181204	0.722334	1.007 (0.971-1.043)	22.8162	0.247093	49.8594	36	0.0620912	0.00125526	0.00564273	0.825251	TRUE	1.17243e-196	rs1183901, rs3130685, rs3909115	0.061
Effector Memory CD8+ T cell %CD8+ T cell	43	0.0229517	0.01089	0.0350663	1.023 (1.002-1.045)	0.0288531	0.0148449	0.0588245	1.029 (1.000-1.060)	0.00649448	0.0178781	0.716407	1.007 (0.972-1.042)	0.00888208	0.0173315	0.610998	1.009 (0.975-1.044)	31.6968	0.392808	50.7979	42	0.165601	-0.00359131	0.0052731	0.499661	TRUE	0	rs45512792	0.152
Effector Memory CD8+ T cell %T cell	26	0.0317483	0.0125195	0.0112158	1.032 (1.007-1.058)	0.0231964	0.0194867	0.245543	1.023 (0.985-1.063)	0.00713458	0.0202612	0.72474	1.007 (0.968-1.048)	-0.00479061	0.0214445	0.825042	0.995 (0.954-1.038)	24.7176	0.186191	34.3307	25	0.101026	0.00491558	0.00726439	0.505087	TRUE	4.83113e-143	NA	0.077
Terminally Differentiated CD8+ T cell Absolute Count	31	-0.0607162	0.0210053	0.00384611	0.941 (0.903-0.981)	-0.079151	0.047465	0.106166	0.924 (0.842-1.014)	-0.0209069	0.0331095	0.527748	0.979 (0.918-1.045)	-0.00552522	0.0514767	0.915238	0.994 (0.899-1.100)	24.5093	0.222012	39.0612	30	0.124364	0.00491277	0.0108669	0.65457	TRUE	5.61763e-174	NA	0.123
Terminally Differentiated CD8+ T cell %T cell	33	-0.034043	0.0155461	0.0285382	0.967 (0.938-0.996)	-0.0556274	0.0253969	0.0361478	0.946 (0.900-0.994)	-0.0200019	0.0241807	0.408132	0.980 (0.935-1.028)	-0.0270455	0.0260077	0.306178	0.973 (0.925-1.024)	26.4148	0.252087	37.7198	32	0.224042	0.00791003	0.00697869	0.265714	TRUE	2.99351e-206	rs45512792	0.22
CD45RA+ CD8+ T cell %CD8+ T cell	49	-0.0277807	0.0087117	0.00142814	0.973 (0.956-0.989)	-0.029651	0.012161	0.0185956	0.971 (0.948-0.994)	-0.00706229	0.0147462	0.631993	0.993 (0.965-1.022)	-0.0136297	0.0123285	0.274432	0.986 (0.963-1.011)	33.3597	0.47046	64.7271	48	0.0539403	0.0016067	0.00566947	0.778118	TRUE	0	NA	0.051
Terminally Differentiated CD4-CD8- T cell %T cell	37	-0.0296712	0.0150316	0.0483901	0.971 (0.943-1.000)	-0.0539977	0.0248401	0.0365695	0.947 (0.902-0.995)	-0.0260521	0.0221945	0.24047	0.974 (0.933-1.018)	-0.0200224	0.0365042	0.586738	0.980 (0.912-1.053)	26.6666	0.285655	27.2516	36	0.852781	0.00779682	0.00633829	0.226859	TRUE	4.48169e-244	rs3094662, rs557011, rs78911530, rs9271374	0.847
Leukocyte Absolute Count	13	0.0518533	0.0248567	0.0369704	1.053 (1.003-1.106)	0.114461	0.0521154	0.0504116	1.121 (1.012-1.242)	0.0355699	0.039785	0.371293	1.036 (0.958-1.120)	0.0895966	0.0423368	0.0559037	1.094 (1.007-1.188)	22.7533	0.0805101	13.4368	12	0.338107	-0.0369885	0.0268931	0.196372	TRUE	1.33548e-61	NA	0.244
HLA DR+ T cell%T cell	54	-0.0306252	0.0115911	0.00823893	0.970 (0.948-0.992)	-0.0188356	0.0185832	0.315474	0.981 (0.946-1.018)	-0.0269108	0.0194586	0.166673	0.973 (0.937-1.011)	-0.0204386	0.0164242	0.21882	0.980 (0.949-1.012)	30.3235	0.445371	70.1663	53	0.0572374	-0.00516375	0.00565843	0.365677	TRUE	0	rs4781002	0.07
Natural Killer T %lymphocyte	49	-0.0398499	0.0162518	0.0142051	0.961 (0.931-0.992)	-0.0385503	0.0307791	0.216591	0.962 (0.906-1.022)	-0.0388443	0.0258927	0.133562	0.962 (0.914-1.012)	-0.032579	0.0344001	0.348352	0.968 (0.905-1.035)	27.4558	0.363445	46.1703	48	0.548091	-0.000315443	0.00634415	0.960555	TRUE	0	NA	0.557
CD8+ Natural Killer T %T cell	34	-0.0427923	0.0198826	0.0313779	0.958 (0.921-0.996)	-0.0226287	0.0447227	0.616341	0.978 (0.896-1.067)	-0.0420529	0.0314329	0.180942	0.959 (0.902-1.020)	-0.0295856	0.0412562	0.478346	0.971 (0.895-1.053)	24.5997	0.226046	46.0381	33	0.0653074	-0.00466113	0.00876102	0.59838	TRUE	5.80039e-191	NA	0.087
CD127- CD8+ T cell %T cell	28	0.0747937	0.0219747	0.000664971	1.078 (1.032-1.125)	0.0202481	0.0734009	0.78484	1.020 (0.884-1.178)	0.0733559	0.0338604	0.0302787	1.076 (1.007-1.150)	0.0950428	0.0665464	0.164695	1.100 (0.965-1.253)	22.7678	0.186183	37.4621	27	0.0867603	0.0103924	0.0130736	0.433859	TRUE	7.14929e-141	NA	0.086
BAFF-R on CD24+ CD27+ B cell	242	-0.0182435	0.00594138	0.00213644	0.982 (0.971-0.993)	-0.0300663	0.01114	0.00745034	0.970 (0.949-0.992)	-0.0212683	0.0110424	0.0540958	0.979 (0.958-1.000)	-0.0188541	0.0115961	0.10528	0.981 (0.959-1.004)	59.6763	3.6924	257.927	241	0.216558	0.00387876	0.00304981	0.204673	TRUE	NA	NA	0.229
BAFF-R on IgD+ CD24+ B cell	236	-0.0151233	0.00604022	0.0122877	0.985 (0.973-0.997)	-0.0225396	0.011268	0.0466206	0.978 (0.956-1.000)	-0.0201888	0.0112176	0.0719013	0.980 (0.959-1.002)	-0.0165902	0.0124546	0.184134	0.984 (0.960-1.008)	59.5791	3.59515	247.006	235	0.282551	0.0024764	0.00314229	0.431443	TRUE	NA	NA	0.279
BAFF-R on IgD+ CD24- B cell	226	-0.0162885	0.00626219	0.00929294	0.984 (0.972-0.996)	-0.0176091	0.0116302	0.131414	0.983 (0.960-1.005)	-0.0208425	0.0117982	0.0772974	0.979 (0.957-1.002)	-0.0158032	0.0124769	0.20661	0.984 (0.961-1.009)	58.4721	3.37051	245.139	225	0.170137	0.000432641	0.00314835	0.890824	TRUE	NA	NA	0.191
BAFF-R on IgD+ CD38- B cell	237	-0.0179992	0.00622433	0.00383096	0.982 (0.970-0.994)	-0.0267741	0.0116609	0.0225534	0.974 (0.952-0.996)	-0.0209101	0.0118648	0.0780077	0.979 (0.957-1.002)	-0.0155011	0.0118013	0.190287	0.985 (0.962-1.008)	57.3782	3.48686	252.544	236	0.219197	0.00282324	0.00312745	0.367593	TRUE	NA	NA	0.225
BAFF-R on IgD+ CD38- naive B cell	137	-0.0148852	0.00650097	0.0220392	0.985 (0.973-0.998)	-0.014822	0.0125312	0.238962	0.985 (0.961-1.010)	-0.00377226	0.0118135	0.749485	0.996 (0.973-1.020)	-0.00240982	0.0131771	0.855165	0.998 (0.972-1.024)	51.6533	3.43145	150.704	136	0.183693	-2.50837e-05	0.00416089	0.995199	TRUE	NA	NA	0.188
BAFF-R on IgD+ CD38- unswitched memory B cell	142	-0.0184737	0.00627591	0.00324424	0.982 (0.970-0.994)	-0.0223827	0.0122673	0.0701969	0.978 (0.955-1.002)	-0.00770607	0.0114599	0.501306	0.992 (0.970-1.015)	-0.0109352	0.01339	0.415494	0.989 (0.964-1.015)	51.0146	3.55132	155.078	141	0.197293	0.00157719	0.00417177	0.705956	TRUE	NA	NA	0.201
BAFF-R on IgD+ CD38+ B cell	216	-0.0170412	0.00637097	0.00747699	0.983 (0.971-0.995)	-0.0153851	0.0114602	0.180861	0.985 (0.963-1.007)	-0.0187383	0.0120248	0.11916	0.981 (0.959-1.005)	-0.0122847	0.0128091	0.338607	0.988 (0.963-1.013)	56.5364	3.13724	220.671	215	0.380866	-0.000547544	0.00312757	0.86119	TRUE	NA	NA	0.38
BAFF-R on IgD+ CD38dim B cell	236	-0.017532	0.00592694	0.0030962	0.983 (0.971-0.994)	-0.0257058	0.0102739	0.013032	0.975 (0.955-0.994)	-0.0212264	0.0107001	0.0472832	0.979 (0.959-1.000)	-0.0169074	0.0113863	0.13891	0.983 (0.962-1.005)	57.5228	3.46712	243.138	235	0.343917	0.00283211	0.00288239	0.326841	TRUE	NA	NA	0.352
BAFF-R on IgD- CD24- B cell	220	-0.0224843	0.00639226	0.000435745	0.978 (0.966-0.990)	-0.0277909	0.0116799	0.0182047	0.973 (0.951-0.995)	-0.0215234	0.0122692	0.0793867	0.979 (0.955-1.003)	-0.0187067	0.0122794	0.129098	0.981 (0.958-1.005)	58.8605	3.32417	212.74	219	0.606455	0.00168048	0.00309571	0.587794	TRUE	NA	NA	0.636
BAFF-R on IgD- CD27- B cell	221	-0.0191081	0.00638931	0.00278396	0.981 (0.969-0.993)	-0.0183132	0.0112716	0.10566	0.982 (0.960-1.004)	-0.0200539	0.0110769	0.07023	0.980 (0.959-1.002)	-0.0111424	0.0117626	0.344537	0.989 (0.966-1.012)	57.8287	3.2793	204.472	220	0.766217	-0.000261243	0.00305176	0.93186	TRUE	NA	NA	0.781
BAFF-R on IgD- CD38- B cell	240	-0.0194468	0.00592959	0.00103946	0.981 (0.969-0.992)	-0.0304266	0.0111821	0.00698896	0.970 (0.949-0.992)	-0.0215133	0.0117222	0.0664658	0.979 (0.956-1.001)	-0.0191746	0.0118998	0.108427	0.981 (0.958-1.004)	61.1368	3.75601	255.856	239	0.216552	0.00371521	0.00316441	0.241544	TRUE	NA	NA	0.22
BAFF-R on memory B cell	239	-0.0187451	0.006041	0.00191581	0.981 (0.970-0.993)	-0.0318802	0.0113289	0.00530281	0.969 (0.947-0.990)	-0.021292	0.0114821	0.0636874	0.979 (0.957-1.001)	-0.0203159	0.0121864	0.0968106	0.980 (0.957-1.004)	59.3607	3.62798	250.092	238	0.28246	0.00430333	0.00311054	0.167824	TRUE	NA	NA	0.321
BAFF-R on naive-mature B cell	231	-0.0177069	0.00627621	0.00478345	0.982 (0.970-0.995)	-0.0243591	0.0114884	0.0350542	0.976 (0.954-0.998)	-0.0211908	0.011748	0.0712664	0.979 (0.957-1.002)	-0.0143259	0.0126669	0.259248	0.986 (0.962-1.011)	56.8143	3.35527	237.692	230	0.349843	0.00216421	0.00310662	0.486732	TRUE	NA	NA	0.379
BAFF-R on unswitched memory B cell	244	-0.0134435	0.00594328	0.0236992	0.987 (0.975-0.998)	-0.0228945	0.0110056	0.0385542	0.977 (0.957-0.999)	-0.0212041	0.011122	0.0565864	0.979 (0.958-1.001)	-0.0177524	0.011966	0.13922	0.982 (0.960-1.006)	58.7865	3.66519	264.023	243	0.169166	0.00315833	0.00304007	0.299889	TRUE	NA	NA	0.191
BAFF-R on switched memory B cell	231	-0.0195634	0.00602334	0.0011625	0.981 (0.969-0.992)	-0.0270927	0.0112044	0.0163856	0.973 (0.952-0.995)	-0.0215498	0.0115842	0.0628455	0.979 (0.957-1.001)	-0.0219721	0.0116788	0.0611851	0.978 (0.956-1.001)	60.9396	3.60364	240.152	230	0.309408	0.00254702	0.00316606	0.421957	TRUE	NA	NA	0.334
BAFF-R on IgD+ B cell	238	-0.0172685	0.00618575	0.00524391	0.983 (0.971-0.995)	-0.0229645	0.0112798	0.0428779	0.977 (0.956-0.999)	-0.0207583	0.0113803	0.0681446	0.979 (0.958-1.002)	-0.0148061	0.0119282	0.215734	0.985 (0.963-1.009)	56.7834	3.45049	241.89	237	0.399876	0.00183749	0.0030275	0.54448	TRUE	NA	NA	0.413
BAFF-R on transitional B cell	189	-0.0207023	0.00676832	0.00222295	0.980 (0.967-0.993)	-0.02381	0.012027	0.0492026	0.976 (0.954-1.000)	-0.0182238	0.0127749	0.153714	0.982 (0.958-1.007)	-0.0124356	0.0133257	0.35191	0.988 (0.962-1.014)	57.8602	2.80263	193.101	188	0.383978	0.00103308	0.00328022	0.753157	TRUE	NA	NA	0.421
IgD on IgD+ CD38- unswitched memory B cell	55	-0.0151274	0.00748942	0.043401	0.985 (0.971-1.000)	-0.00192074	0.0107793	0.859255	0.998 (0.977-1.019)	-0.00627455	0.00943441	0.506005	0.994 (0.976-1.012)	-0.0054557	0.00912992	0.552629	0.995 (0.977-1.013)	28.5689	0.829159	70.1281	54	0.0691011	-0.00846685	0.00438801	0.0590243	TRUE	0	rs206018, rs652888	0.136
BAFF-R on B cell	234	-0.0178347	0.00621454	0.00410698	0.982 (0.970-0.994)	-0.026258	0.0115926	0.0244313	0.974 (0.952-0.996)	-0.0209839	0.01124	0.0619153	0.979 (0.958-1.001)	-0.0151311	0.0126408	0.232522	0.985 (0.961-1.010)	57.3668	3.42983	244.368	233	0.29148	0.00274854	0.00316089	0.385448	TRUE	NA	NA	0.311
CD3 on naive CD8+ T cell	84	-0.0207567	0.00986486	0.035369	0.979 (0.961-0.999)	-0.0333859	0.0217721	0.12902	0.967 (0.927-1.009)	-0.0380454	0.0179099	0.0336484	0.963 (0.929-0.997)	-0.0416666	0.0200741	0.0410232	0.959 (0.922-0.998)	41.6461	1.14845	97.356	83	0.134177	0.00364561	0.00547023	0.506998	TRUE	NA	NA	0.138
CD3 on Effector Memory CD8+ T cell	41	-0.0457518	0.0156003	0.0033598	0.955 (0.927-0.985)	-0.0706874	0.0300956	0.0239977	0.932 (0.878-0.988)	-0.0446634	0.0235396	0.0577786	0.956 (0.913-1.001)	-0.0415308	0.0283748	0.151104	0.959 (0.907-1.014)	30.4694	0.422495	40.2438	40	0.459462	0.0070406	0.00725666	0.337912	TRUE	0	NA	0.497
CD3 on Central Memory CD8+ T cell	50	-0.0304011	0.0138777	0.0284769	0.970 (0.944-0.997)	-0.0376295	0.0305984	0.224771	0.963 (0.907-1.023)	-0.0426003	0.0217909	0.0505884	0.958 (0.918-1.000)	-0.0386552	0.0267834	0.155312	0.962 (0.913-1.014)	34.5634	0.579986	43.3555	49	0.700418	0.0019009	0.0071715	0.792096	TRUE	0	NA	0.71
CD3 on T cell	63	-0.024731	0.0115036	0.0315677	0.976 (0.954-0.998)	-0.0374831	0.0197802	0.0628369	0.963 (0.927-1.001)	-0.0317511	0.0188145	0.0914903	0.969 (0.934-1.005)	-0.0384494	0.0230614	0.100507	0.962 (0.920-1.007)	33.1635	0.700549	62.2439	62	0.467417	0.00433355	0.00545434	0.429976	TRUE	0	NA	0.484
HVEM on naive CD8+ T cell	36	-0.0341684	0.00961029	0.000377402	0.966 (0.948-0.985)	-0.0222898	0.0157909	0.167167	0.978 (0.948-1.009)	-0.0158147	0.0159618	0.321791	0.984 (0.954-1.016)	-0.0219448	0.0144728	0.138429	0.978 (0.951-1.006)	24.5128	0.694524	35.7075	35	0.434999	-0.00528318	0.00553529	0.346591	TRUE	0	NA	0.459
HVEM on CD8+ T cell	22	-0.0410096	0.0167301	0.0142361	0.960 (0.929-0.992)	-0.00391603	0.0402479	0.923458	0.996 (0.921-1.078)	-0.0571633	0.0245375	0.019826	0.944 (0.900-0.991)	-0.0681126	0.0399355	0.102838	0.934 (0.864-1.010)	22.7149	0.39385	22.8924	21	0.349743	-0.0112413	0.0109914	0.318646	TRUE	2.90606e-141	NA	0.375
CD28 on CD39+ activated CD4 regulatory T cell	38	0.0302921	0.0132693	0.022438	1.031 (1.004-1.058)	0.0229117	0.0192643	0.242092	1.023 (0.985-1.063)	0.0289784	0.0192542	0.132314	1.029 (0.991-1.069)	0.0189062	0.0213983	0.38265	1.019 (0.977-1.063)	28.2154	0.362089	35.1738	37	0.554867	0.00297478	0.00562905	0.600417	TRUE	1.57839e-284	NA	0.56
CD28 on secreting CD4 regulatory T cell	26	0.032634	0.0142608	0.0221157	1.033 (1.005-1.062)	0.0535018	0.0209597	0.017474	1.055 (1.012-1.099)	0.0229227	0.0197558	0.245927	1.023 (0.984-1.064)	0.0203888	0.0241483	0.406501	1.021 (0.973-1.070)	31.0886	0.272194	18.5337	25	0.818913	-0.0089265	0.00657062	0.186923	TRUE	2.68399e-198	NA	0.814
CD28 on activated & secreting CD4 regulatory T cell	36	0.0369359	0.0138528	0.00766888	1.038 (1.010-1.066)	0.0170752	0.0203767	0.407896	1.017 (0.977-1.059)	0.0227943	0.0204065	0.263988	1.023 (0.983-1.065)	0.0185389	0.021445	0.393207	1.019 (0.977-1.062)	28.3266	0.344019	22.8376	35	0.943529	0.00817431	0.00615047	0.19268	TRUE	1.96631e-267	NA	0.947
CD28 on CD39+ resting CD4 regulatory T cell	25	-0.0317474	0.011198	0.0045811	0.969 (0.948-0.990)	-0.0386227	0.0139411	0.0108839	0.962 (0.936-0.989)	-0.0306304	0.0157936	0.0524508	0.970 (0.940-1.000)	-0.0334092	0.0133396	0.0194579	0.967 (0.942-0.993)	24.0018	0.224451	27.5688	24	0.278648	0.00621801	0.00639419	0.340946	TRUE	1.40269e-140	NA	0.372
CD86 on myeloid Dendritic Cell	36	-0.0401881	0.0180533	0.0260084	0.961 (0.927-0.995)	-0.0584377	0.0409501	0.162687	0.943 (0.870-1.022)	-0.0274654	0.0262969	0.296283	0.973 (0.924-1.024)	-0.0147278	0.0410659	0.72202	0.985 (0.909-1.068)	33.391	0.406932	36.3294	35	0.406534	0.00420852	0.00841395	0.620168	TRUE	0	NA	0.41
CD45 on HLA DR+ CD8+ T cell	21	-0.0286683	0.0142869	0.0447912	0.972 (0.945-0.999)	-0.040076	0.0181269	0.0395061	0.961 (0.927-0.995)	-0.0457369	0.0215487	0.0337963	0.955 (0.916-0.997)	-0.0468531	0.020744	0.0352331	0.954 (0.916-0.994)	22.7336	0.154953	21.2077	20	0.384999	0.00695633	0.00650213	0.298089	TRUE	8.96547e-106	NA	0.36
CD127 on CD28+ CD4-CD8- T cell	26	-0.0635911	0.0244055	0.00917123	0.938 (0.895-0.984)	-0.0414131	0.0490027	0.406391	0.959 (0.872-1.056)	-0.0806883	0.0341949	0.0182915	0.922 (0.863-0.986)	-0.101778	0.0552554	0.0773755	0.903 (0.811-1.007)	21.1155	0.186914	25.503	25	0.434486	-0.00545462	0.0103636	0.603492	TRUE	2.10138e-124	NA	0.453
CD127 on CD8+ T cell	27	-0.0408572	0.0200593	0.041668	0.960 (0.923-0.998)	-0.0150345	0.0459803	0.746408	0.985 (0.900-1.078)	-0.0222526	0.0315396	0.480472	0.978 (0.919-1.040)	-0.00981096	0.0367305	0.791494	0.990 (0.921-1.064)	22.4689	0.206278	30.2511	26	0.257339	-0.00564881	0.00884562	0.528891	TRUE	1.41976e-139	NA	0.268
CD25 on activated CD4 regulatory T cell	20	-0.0521226	0.0254761	0.0407625	0.949 (0.903-0.998)	-0.0346752	0.0489952	0.488178	0.966 (0.877-1.063)	-0.0315702	0.03653	0.387463	0.969 (0.902-1.041)	-0.0230833	0.0408685	0.578805	0.977 (0.902-1.059)	21.8844	0.126681	23.1962	19	0.228811	-0.00488058	0.0110946	0.665241	TRUE	1.04852e-93	NA	0.274
FSC-A on CD14+ monocyte	24	-0.0601196	0.019138	0.00168159	0.942 (0.907-0.978)	-0.0679072	0.0351196	0.0661315	0.934 (0.872-1.001)	-0.0366138	0.0316074	0.246703	0.964 (0.906-1.026)	-0.0313277	0.0319489	0.337013	0.969 (0.910-1.032)	21.7195	0.166427	31.1307	23	0.119615	0.00282004	0.00969713	0.773919	TRUE	2.42905e-114	NA	0.142
FSC-A on HLA DR+ CD8+ T cell	19	-0.0292521	0.0147519	0.0473736	0.971 (0.943-1.000)	-0.0328033	0.0179855	0.0858006	0.968 (0.934-1.002)	-0.0236815	0.0233579	0.310653	0.977 (0.933-1.022)	-0.0199113	0.0210383	0.356461	0.980 (0.941-1.022)	21.3762	0.131884	14.8507	18	0.672193	0.00276004	0.00799669	0.734217	TRUE	3.75304e-89	NA	0.646
CX3CR1 on CD14- CD16-	46	-0.0239458	0.0120665	0.0472015	0.976 (0.954-1.000)	-0.0330003	0.017432	0.0649343	0.968 (0.935-1.001)	-0.0201759	0.0191116	0.291109	0.980 (0.944-1.017)	-0.0196465	0.017788	0.275257	0.981 (0.947-1.015)	34.2143	0.429907	34.9368	45	0.860002	0.00368816	0.00512446	0.475505	TRUE	0	NA	0.878
CD64 on CD14+ CD16+ monocyte	15	0.081796	0.0331415	0.0135838	1.085 (1.017-1.158)	0.0762787	0.108647	0.49501	1.079 (0.872-1.335)	0.0345545	0.0515441	0.502611	1.035 (0.936-1.145)	0.00620057	0.0868876	0.944118	1.006 (0.849-1.193)	23.6066	0.0974523	22.3755	14	0.0712216	0.0010231	0.0184637	0.956653	TRUE	2.72433e-73	NA	0.07
CD39 on CD39+ secreting CD4 regulatory T cell	171	-0.0133513	0.00652378	0.0407013	0.987 (0.974-0.999)	-0.00551336	0.0123319	0.655388	0.995 (0.971-1.019)	-0.00915411	0.0106551	0.390267	0.991 (0.970-1.012)	-0.00922399	0.0138703	0.50694	0.991 (0.964-1.018)	46.6804	2.65884	166.323	170	0.565388	-0.00279509	0.0037319	0.454916	TRUE	NA	NA	0.6
CD39 on granulocyte	32	0.0470412	0.0149797	0.00168754	1.048 (1.018-1.079)	0.0401563	0.0225834	0.0855201	1.041 (0.996-1.088)	0.040729	0.0233193	0.0807107	1.042 (0.995-1.090)	0.0485945	0.0267744	0.0792167	1.050 (0.996-1.106)	23.3944	0.25444	19.957	31	0.936721	0.00256094	0.00628627	0.686617	TRUE	4.38389e-181	NA	0.943
CD80 on myeloid Dendritic Cell	39	-0.0509183	0.0168532	0.00251705	0.950 (0.919-0.982)	-0.0182858	0.0308275	0.556678	0.982 (0.924-1.043)	-0.0375687	0.0282232	0.183147	0.963 (0.911-1.018)	-0.0355477	0.0331456	0.290273	0.965 (0.904-1.030)	29.6522	0.397248	41.926	38	0.304454	-0.00860964	0.00668653	0.205878	TRUE	0	NA	0.327
CD80 on monocyte	60	-0.0447931	0.0131428	0.000653959	0.956 (0.932-0.981)	-0.0019507	0.0255372	0.939374	0.998 (0.949-1.049)	-0.0231025	0.0201823	0.252337	0.977 (0.939-1.017)	-0.0190418	0.0282167	0.502412	0.981 (0.928-1.037)	40.8882	0.831158	54.3351	59	0.647833	-0.0114089	0.0058308	0.0552066	TRUE	0	NA	0.654
CD80 on granulocyte	40	-0.0345517	0.0156697	0.0274537	0.966 (0.937-0.996)	-0.0290067	0.0294972	0.331646	0.971 (0.917-1.029)	-0.0382483	0.0227551	0.0927881	0.962 (0.920-1.006)	-0.0324709	0.0292285	0.2734	0.968 (0.914-1.025)	25.175	0.350031	41.8764	39	0.347111	-0.00155843	0.00688352	0.822104	TRUE	4.18068e-264	NA	0.402
SSC-A on HLA DR+ Natural Killer	60	0.0261208	0.0107524	0.0151285	1.026 (1.005-1.048)	0.0278828	0.0178544	0.123804	1.028 (0.993-1.065)	0.0354302	0.0176861	0.0451472	1.036 (1.001-1.073)	0.0409715	0.0194723	0.0396421	1.042 (1.003-1.082)	35.4605	0.696358	70.4505	59	0.146123	-0.000691239	0.00523967	0.895501	TRUE	0	NA	0.146
CD45RA on naive CD8+ T cell	48	-0.0300908	0.0117388	0.0103661	0.970 (0.948-0.993)	-0.0365372	0.017589	0.0433871	0.964 (0.931-0.998)	-0.0149918	0.0206752	0.468383	0.985 (0.946-1.026)	-0.0136549	0.0177878	0.446532	0.986 (0.953-1.021)	24.3092	0.39774	53.7334	47	0.232114	0.00298716	0.00566351	0.600423	TRUE	0	rs45512792	0.239
CD45RA on CD39+ resting CD4 regulatory T cell	17	-0.0748344	0.0146616	3.32368e-07	0.928 (0.902-0.955)	-0.0827546	0.0239403	0.003523	0.921 (0.878-0.965)	-0.0412258	0.0242925	0.0896859	0.960 (0.915-1.006)	-0.020786	0.0373831	0.585884	0.979 (0.910-1.054)	25.5087	0.1621	21.5104	16	0.159714	0.00702242	0.0145578	0.636498	TRUE	2.03119e-94	NA	0.153
Disease progression to geographic atrophy form in AMD
IgD+ CD38+ B cell Absolute Count	15	0.152698	0.0565015	0.006881	1.165 (1.043-1.301)	0.0313082	0.178742	0.863654	1.032 (0.727-1.465)	0.117223	0.0842475	0.164101	1.124 (0.953-1.326)	0.095959	0.115628	0.420526	1.101 (0.878-1.381)	23.0172	0.0938798	17.0592	14	0.253036	0.0211728	0.0291458	0.480443	TRUE	2.02742e-18	NA	0.283
IgD- CD38- B cell Absolute Count	3	0.325629	0.134785	0.0156957	1.385 (1.063-1.804)	0.60868	0.747795	0.565062	1.838 (0.424-7.959)	0.376358	0.160484	0.01902	1.457 (1.064-1.996)	0.400112	0.195354	0.177107	1.492 (1.017-2.188)	23.0668	0.018818	0.554501	2	0.757865	-0.04496	0.116835	0.766138	TRUE	0.000405087	NA	NA
CD33+ HLA DR+ CD14dim Absolute Count	13	-0.0898751	0.043544	0.0390174	0.914 (0.839-0.995)	-0.163991	0.170869	0.357805	0.849 (0.607-1.186)	-0.0870082	0.0593003	0.142309	0.917 (0.816-1.030)	-0.0936684	0.0788918	0.25808	0.911 (0.780-1.063)	25.9931	0.17893	2.25819	12	0.998895	0.016673	0.0371695	0.662452	TRUE	9.209e-41	NA	0.998
CD33- HLA DR+ Absolute Count	19	-0.0834875	0.0376235	0.0264851	0.920 (0.855-0.990)	-0.116237	0.146228	0.437626	0.890 (0.668-1.186)	-0.0705967	0.0542829	0.193418	0.932 (0.838-1.036)	-0.0276416	0.0850672	0.748974	0.973 (0.823-1.149)	27.1457	0.273143	21.0511	18	0.276841	0.00746271	0.0319306	0.817996	TRUE	9.93594e-58	NA	0.296
Basophil %CD33dim HLA DR- CD66b-	20	-0.0689204	0.0313755	0.028047	0.933 (0.878-0.993)	-0.0439979	0.0871872	0.619936	0.957 (0.807-1.135)	-0.0529673	0.0470675	0.260442	0.948 (0.865-1.040)	-0.0525463	0.053838	0.341325	0.949 (0.854-1.054)	33.597	0.349001	21.6911	19	0.299899	-0.00617768	0.0198636	0.759369	TRUE	1.03285e-82	NA	0.331
Transitional B cell Absolute Count	17	0.140789	0.0577579	0.0147865	1.151 (1.028-1.289)	0.307478	0.294706	0.313316	1.360 (0.763-2.423)	0.152414	0.0875905	0.0818456	1.165 (0.981-1.383)	0.206785	0.166922	0.233283	1.230 (0.887-1.706)	21.9671	0.101578	25.0005	16	0.0698164	-0.0227703	0.0389776	0.567774	TRUE	1.19194e-18	NA	0.082
CD8dim T cell Absolute Count	15	0.137214	0.0618553	0.026534	1.147 (1.016-1.295)	0.433555	0.254514	0.112252	1.543 (0.937-2.541)	0.172686	0.0800732	0.031037	1.188 (1.016-1.390)	0.185581	0.13047	0.176807	1.204 (0.932-1.555)	22.637	0.0924465	7.51357	14	0.9131	-0.0477597	0.0397888	0.251428	TRUE	2.3968e-22	NA	0.926
CD8+ Natural Killer T Absolute Count	17	-0.111222	0.0556547	0.04567	0.895 (0.802-0.998)	-0.203415	0.276532	0.473323	0.816 (0.475-1.403)	-0.113731	0.0716095	0.112238	0.892 (0.776-1.027)	-0.141901	0.117657	0.245327	0.868 (0.689-1.093)	22.4644	0.103978	12.9184	16	0.678714	0.0127999	0.0376072	0.738308	TRUE	6.49091e-24	NA	0.702
CD28- CD4-CD8- T cell %CD4-CD8- T cell	16	0.108607	0.0540236	0.0443923	1.115 (1.003-1.239)	0.182005	0.206668	0.393368	1.200 (0.800-1.799)	0.130136	0.0759758	0.0867379	1.139 (0.981-1.322)	0.16383	0.126827	0.215991	1.178 (0.919-1.510)	23.2559	0.10746	14.9224	15	0.457023	-0.0120338	0.032639	0.717872	TRUE	1.43166e-23	NA	0.465
CD28+ CD4-CD8- T cell %CD4-CD8- T cell	16	-0.108607	0.0540236	0.0443923	0.897 (0.807-0.997)	-0.182005	0.206668	0.393368	0.834 (0.556-1.250)	-0.130136	0.075667	0.0854594	0.878 (0.757-1.018)	-0.16383	0.133177	0.237578	0.849 (0.654-1.102)	23.2559	0.10746	14.9224	15	0.457023	0.0120338	0.032639	0.717872	TRUE	1.43166e-23	NA	0.458
CD28- CD4-CD8- T cell %T cell	14	0.146304	0.0526211	0.00543042	1.158 (1.044-1.283)	0.171611	0.241255	0.49048	1.187 (0.740-1.905)	0.123025	0.0711905	0.0839688	1.131 (0.984-1.300)	0.153921	0.108438	0.179305	1.166 (0.943-1.443)	24.8563	0.100436	14.7386	13	0.323951	-0.00459798	0.0425351	0.915704	TRUE	2.40767e-20	NA	0.364
CD62L on CD62L+ plasmacytoid Dendritic Cell	17	-0.115498	0.0400473	0.00392621	0.891 (0.824-0.964)	-0.309597	0.113425	0.0155114	0.734 (0.587-0.916)	-0.160737	0.058555	0.00604997	0.852 (0.759-0.955)	-0.171123	0.0725086	0.0313077	0.843 (0.731-0.971)	37.5076	0.217495	13.394	16	0.643759	0.0417632	0.0228331	0.0873398	TRUE	1.75063e-54	NA	0.659
CD62L on monocyte	26	0.0921121	0.0314982	0.00345159	1.096 (1.031-1.166)	0.091069	0.0961123	0.352814	1.095 (0.907-1.322)	0.133935	0.0505303	0.0080353	1.143 (1.036-1.262)	0.142648	0.0593746	0.0240328	1.153 (1.027-1.296)	35.6609	0.316572	36.5562	25	0.0635734	0.000250997	0.0211499	0.990629	TRUE	7.43016e-80	NA	0.079
CD66b on Granulocytic Myeloid-Derived Suppressor Cells	15	-0.0662175	0.0335568	0.0484619	0.936 (0.876-1.000)	-0.138772	0.0892137	0.143827	0.870 (0.731-1.037)	-0.0459282	0.0476873	0.335492	0.955 (0.870-1.049)	-0.0483459	0.0740946	0.524656	0.953 (0.824-1.102)	21.5332	0.255595	13.8654	14	0.459788	0.0210047	0.0239174	0.395767	TRUE	5.99651e-44	NA	0.469
CD3 on T cell	34	-0.0658075	0.0287107	0.0219006	0.936 (0.885-0.991)	-0.0544678	0.0717376	0.453252	0.947 (0.823-1.090)	-0.039029	0.0420709	0.353565	0.962 (0.886-1.044)	-0.0401026	0.0499718	0.428004	0.961 (0.871-1.060)	33.7323	0.382423	26.7381	33	0.771023	-0.00260795	0.0151195	0.86414	TRUE	2.54521e-117	NA	0.778
HVEM on Central Memory CD8+ T cell	14	-0.0888041	0.0281811	0.00162607	0.915 (0.866-0.967)	-0.0687452	0.0547442	0.233106	0.934 (0.839-1.039)	-0.0622677	0.0415657	0.134119	0.940 (0.866-1.019)	-0.0587115	0.0422679	0.18816	0.943 (0.868-1.024)	25.451	0.279456	11.3884	13	0.578314	-0.00806425	0.0188687	0.676665	TRUE	2.4446e-48	NA	0.606
SSC-A on myeloid Dendritic Cell	17	-0.136852	0.0485467	0.00481756	0.872 (0.793-0.959)	-0.0664633	0.17836	0.714632	0.936 (0.660-1.327)	-0.161918	0.0654296	0.013335	0.851 (0.748-0.967)	-0.214058	0.109631	0.0685993	0.807 (0.651-1.001)	23.7902	0.139677	10.1036	16	0.86116	-0.0125033	0.0304861	0.687508	TRUE	2.92918e-31	NA	0.87
SSC-A on granulocyte	19	-0.0999982	0.0405007	0.0135472	0.905 (0.836-0.980)	-0.246503	0.140115	0.0965114	0.782 (0.594-1.029)	-0.104167	0.0631857	0.0992333	0.901 (0.796-1.020)	-0.145737	0.0820023	0.0924328	0.864 (0.736-1.015)	34.8813	0.208393	21.8547	18	0.238499	0.0302784	0.0274681	0.285687	TRUE	3.08783e-50	NA	0.264
SSC-A on T cell	10	0.240118	0.0753335	0.0014356	1.271 (1.097-1.474)	0.841602	0.540214	0.157872	2.320 (0.805-6.689)	0.299538	0.101336	0.00311761	1.349 (1.106-1.646)	0.368576	0.175093	0.0645882	1.446 (1.026-2.038)	22.0821	0.0704774	8.72192	9	0.46333	-0.0809293	0.0719752	0.293444	TRUE	6.82767e-13	NA	0.52
SSC-A on CD4+ T cell	14	0.146777	0.0629105	0.0196424	1.158 (1.024-1.310)	0.383738	0.342691	0.28472	1.468 (0.750-2.873)	0.153234	0.0879966	0.0816206	1.166 (0.981-1.385)	0.238088	0.145792	0.126428	1.269 (0.953-1.688)	20.9419	0.0936101	8.84623	13	0.784455	-0.0321024	0.0456371	0.495212	TRUE	1.7443e-20	NA	0.815
HLA DR on CD33+ HLA DR+ CD14dim	15	0.0903599	0.0390232	0.0205831	1.095 (1.014-1.182)	0.263389	0.19346	0.196498	1.301 (0.891-1.901)	0.0880233	0.0528049	0.0955235	1.092 (0.985-1.211)	0.0920077	0.0730893	0.228675	1.096 (0.950-1.265)	21.5756	0.20255	16.403	14	0.28939	-0.0381131	0.0415734	0.375959	TRUE	8.39673e-36	NA	0.344
HLA DR on HLA DR+ T cell	13	-0.153179	0.0560082	0.00623924	0.858 (0.769-0.958)	-0.0882658	0.187515	0.647042	0.916 (0.634-1.322)	-0.157191	0.079359	0.0476178	0.855 (0.731-0.998)	-0.149013	0.102151	0.170308	0.862 (0.705-1.053)	25.7631	0.108314	8.61373	12	0.73552	-0.0113358	0.031251	0.723678	TRUE	9.35048e-24	NA	0.786
Disease progression to choroidal neovascularization form in AMD
CD11c+ monocyte %monocyte	14	0.0958322	0.0467833	0.0405182	1.101 (1.004-1.206)	0.12126	0.10081	0.252226	1.129 (0.927-1.376)	0.102981	0.0668968	0.123706	1.108 (0.972-1.264)	0.111168	0.0838297	0.20763	1.118 (0.948-1.317)	21.2643	0.0972113	8.16006	13	0.833018	-0.00608018	0.0213521	0.780685	TRUE	4.2099e-22	NA	0.859
CD62L- myeloid Dendritic Cell %Dendritic Cell	45	0.0458836	0.0203907	0.0244347	1.047 (1.006-1.090)	0.0124817	0.0390067	0.750526	1.013 (0.938-1.093)	0.0271458	0.0293987	0.355816	1.028 (0.970-1.088)	0.0244084	0.0309813	0.435013	1.025 (0.964-1.089)	59.1513	0.714099	42.9054	44	0.518495	0.0098578	0.00981377	0.320763	TRUE	0	NA	0.582
CD4 regulatory T cell %CD4+ T cell	17	-0.107721	0.0443952	0.0152492	0.898 (0.823-0.980)	-0.064637	0.112566	0.574332	0.937 (0.752-1.169)	-0.116309	0.064508	0.0713851	0.890 (0.784-1.010)	-0.0948008	0.0847566	0.279863	0.910 (0.770-1.074)	27.9126	0.136883	11.8574	16	0.753739	-0.00921707	0.0221296	0.68294	TRUE	4.48365e-33	NA	0.761
CD33dim HLA DR+ CD11b- Absolute Count	16	-0.0866215	0.040825	0.0338568	0.917 (0.847-0.993)	-0.115306	0.128451	0.384541	0.891 (0.693-1.146)	-0.116002	0.0560547	0.0385046	0.890 (0.798-0.994)	-0.121847	0.0773294	0.13595	0.885 (0.761-1.030)	25.4764	0.215682	7.13032	15	0.953932	0.00584264	0.024807	0.817213	TRUE	7.22693e-48	NA	0.961
Effector Memory CD4+ T cell %T cell	10	-0.134248	0.0666672	0.0440404	0.874 (0.767-0.996)	-0.277054	0.261949	0.321097	0.758 (0.454-1.267)	-0.157375	0.0857152	0.0663548	0.854 (0.722-1.011)	-0.172433	0.121612	0.189903	0.842 (0.663-1.068)	23.7328	0.0687981	2.82431	9	0.970855	0.0236118	0.0418849	0.588387	TRUE	1.92115e-17	NA	0.978
CD14+ CD16- monocyte Absolute Count	15	0.129507	0.0606144	0.0326322	1.138 (1.011-1.282)	0.272391	0.24393	0.284347	1.313 (0.814-2.118)	0.183755	0.0882354	0.0372916	1.202 (1.011-1.429)	0.19172	0.123119	0.141738	1.211 (0.952-1.542)	23.6208	0.09702	12.5971	14	0.558462	-0.0211157	0.0349179	0.555771	TRUE	1.11688e-21	NA	0.575
HLA DR+ T cell%lymphocyte	29	0.0740207	0.0314062	0.018429	1.077 (1.013-1.145)	0.121676	0.0746735	0.114832	1.129 (0.976-1.307)	0.0930192	0.0470034	0.0478173	1.097 (1.001-1.203)	0.0851247	0.0469145	0.0803346	1.089 (0.993-1.194)	34.8056	0.27214	39.844	28	0.0682716	-0.0121035	0.0163604	0.465804	TRUE	8.17348e-70	NA	0.099
CD8dim Natural Killer T %lymphocyte	25	0.0838874	0.0412653	0.0420644	1.088 (1.003-1.179)	0.0816401	0.132833	0.544846	1.085 (0.836-1.408)	0.078395	0.063091	0.214026	1.082 (0.956-1.224)	0.0134894	0.118541	0.910347	1.014 (0.803-1.279)	24.3292	0.164727	31.2928	24	0.145517	0.000431798	0.0237881	0.985674	TRUE	8.26362e-36	NA	0.151
CD4-CD8- Natural Killer T %lymphocyte	20	-0.121544	0.0463739	0.00876821	0.886 (0.809-0.970)	-0.0299224	0.140169	0.833356	0.971 (0.737-1.277)	-0.124798	0.0695479	0.0727463	0.883 (0.770-1.012)	-0.0837629	0.0862341	0.343581	0.920 (0.777-1.089)	24.475	0.132566	19.7995	19	0.406735	-0.0168597	0.0242338	0.495496	TRUE	6.67441e-29	rs545465, rs76158038	0.449
B cell Absolute Count	24	0.0947714	0.045018	0.0352749	1.099 (1.007-1.201)	0.0610741	0.140829	0.668747	1.063 (0.807-1.401)	0.0533057	0.0654642	0.415488	1.055 (0.928-1.199)	0.020253	0.101263	0.843236	1.020 (0.837-1.244)	21.8473	0.142749	26.155	23	0.293606	0.0053577	0.0209913	0.800913	TRUE	1.38999e-30	NA	0.317
Natural Killer Absolute Count	15	-0.103273	0.0455009	0.0232265	0.902 (0.825-0.986)	-0.18665	0.0815654	0.0395033	0.830 (0.707-0.974)	-0.140855	0.0680303	0.038408	0.869 (0.760-0.993)	-0.142216	0.0647844	0.0455064	0.867 (0.764-0.985)	27.1027	0.11029	14.9434	14	0.382033	0.0196968	0.0158905	0.237061	TRUE	1.47716e-24	rs34341378	0.471
Granulocyte %leukocyte	13	-0.13058	0.061976	0.0351218	0.878 (0.777-0.991)	-0.00610807	0.336682	0.98585	0.994 (0.514-1.923)	-0.125778	0.0860034	0.14361	0.882 (0.745-1.044)	-0.120177	0.154766	0.452483	0.887 (0.655-1.201)	22.5243	0.0793529	10.59	12	0.564344	-0.0180319	0.0479406	0.713973	TRUE	1.88792e-17	NA	0.59
BAFF-R on IgD+ CD24+ B cell	128	0.026415	0.0127771	0.0386993	1.027 (1.001-1.053)	0.000975907	0.0275511	0.9718	1.001 (0.948-1.057)	0.0265128	0.0229063	0.24709	1.027 (0.982-1.074)	0.0170503	0.0244904	0.487574	1.017 (0.970-1.067)	59.546	1.94102	132.676	127	0.347275	0.00692831	0.00660774	0.296409	TRUE	NA	NA	0.369
BAFF-R on IgD- CD38+ B cell	21	0.0898297	0.0431792	0.0374898	1.094 (1.005-1.191)	0.0484772	0.110455	0.665694	1.050 (0.845-1.303)	0.078097	0.0606255	0.197681	1.081 (0.960-1.218)	0.0643672	0.0760455	0.407327	1.066 (0.919-1.238)	34.0177	0.192011	15.6815	20	0.736176	0.00750009	0.0184391	0.688738	TRUE	5.6979e-52	NA	0.783
BAFF-R on memory B cell	131	0.0253914	0.0127741	0.046842	1.026 (1.000-1.052)	0.000392689	0.0276182	0.988678	1.000 (0.948-1.056)	0.0261572	0.0223411	0.241675	1.027 (0.983-1.072)	0.0196293	0.0239179	0.413321	1.020 (0.973-1.069)	59.8183	1.99731	127.856	130	0.536776	0.00665561	0.00651924	0.309204	TRUE	NA	NA	0.555
BAFF-R on naive-mature B cell	120	0.0312078	0.0136114	0.0218616	1.032 (1.005-1.060)	0.000114329	0.0301176	0.996978	1.000 (0.943-1.061)	0.0305715	0.0245614	0.213243	1.031 (0.983-1.082)	0.0199312	0.0267957	0.458451	1.020 (0.968-1.075)	57.3236	1.75688	125.08	119	0.333373	0.00801464	0.00688229	0.246558	TRUE	NA	NA	0.359
BAFF-R on unswitched memory B cell	131	0.0252603	0.0128236	0.048859	1.026 (1.000-1.052)	0.0097219	0.0275111	0.72438	1.010 (0.957-1.066)	0.0281552	0.0229607	0.220111	1.029 (0.983-1.076)	0.0232363	0.0250923	0.356144	1.024 (0.974-1.075)	59.4664	1.98144	131.499	130	0.446735	0.00411771	0.00643559	0.523415	TRUE	NA	NA	0.464
CD45 on HLA DR+ T cell	10	0.190948	0.0562186	0.000682484	1.210 (1.084-1.351)	0.243452	0.254167	0.366191	1.276 (0.775-2.099)	0.127563	0.0734825	0.0825694	1.136 (0.984-1.312)	0.131793	0.089107	0.173254	1.141 (0.958-1.359)	27.9814	0.0902943	16.0013	9	0.0668549	-0.010901	0.0501386	0.833326	TRUE	2.02064e-15	NA	0.118
CD45 on HLA DR+ CD4+ T cell	13	0.134593	0.05687	0.0179489	1.144 (1.023-1.279)	0.13266	0.304354	0.671359	1.142 (0.629-2.073)	0.133701	0.0804025	0.0963344	1.143 (0.976-1.338)	0.126803	0.125215	0.331196	1.135 (0.888-1.451)	24.2748	0.102347	14.5471	12	0.267146	0.000312793	0.0481114	0.994929	TRUE	1.28563e-20	NA	0.295
CD45 on CD33+ HLA DR+ CD14dim	8	0.119855	0.0530518	0.0238706	1.127 (1.016-1.251)	0.41269	0.325467	0.251781	1.511 (0.798-2.859)	0.0999322	0.0725142	0.168171	1.105 (0.959-1.274)	0.113266	0.101575	0.301623	1.120 (0.918-1.367)	21.5051	0.107685	5.99109	7	0.54079	-0.0587526	0.0644265	0.396964	TRUE	2.14235e-18	NA	0.589
CD45 on Monocytic Myeloid-Derived Suppressor Cells	9	-0.0794261	0.0397287	0.0455854	0.924 (0.854-0.998)	-0.066113	0.0843135	0.45867	0.936 (0.793-1.104)	-0.0629935	0.0556571	0.257712	0.939 (0.842-1.047)	-0.0559547	0.0572513	0.35702	0.946 (0.845-1.058)	20.8132	0.117895	5.1887	8	0.73723	-0.00484852	0.0270839	0.862994	TRUE	3.1567e-21	NA	0.757
CD33 on CD14+ monocyte	64	-0.025387	0.0127032	0.0456651	0.975 (0.951-1.000)	-0.0450008	0.0291661	0.127941	0.956 (0.903-1.012)	-0.0317129	0.022557	0.159753	0.969 (0.927-1.013)	-0.0354985	0.0214688	0.103205	0.965 (0.925-1.007)	58.7011	1.96028	81.3894	63	0.0594278	0.0078002	0.0100676	0.441412	TRUE	NA	NA	0.069
CD33 on CD33+ HLA DR+ CD14dim	56	-0.0339636	0.0133834	0.0111568	0.967 (0.942-0.992)	-0.0583234	0.0298112	0.0555948	0.943 (0.890-1.000)	-0.0319851	0.0229187	0.162838	0.969 (0.926-1.013)	-0.0363823	0.0228395	0.116902	0.964 (0.922-1.008)	55.9392	1.66319	71.3118	55	0.0686648	0.00995351	0.0104659	0.34582	TRUE	NA	NA	0.085
CD33 on CD33dim HLA DR+ CD11b+	67	-0.0307483	0.0128336	0.0165785	0.970 (0.946-0.994)	-0.0375776	0.0302746	0.218984	0.963 (0.908-1.022)	-0.0315141	0.022101	0.153894	0.969 (0.928-1.012)	-0.0301464	0.0213612	0.162861	0.970 (0.931-1.012)	57.7306	2.02487	83.1611	66	0.0752462	0.00259889	0.0101118	0.797979	TRUE	NA	NA	0.081
CD33 on CD66b++ myeloid cell	35	-0.0401563	0.0173346	0.0205289	0.961 (0.929-0.994)	-0.0318217	0.0418933	0.452893	0.969 (0.892-1.052)	-0.0385419	0.0278801	0.166843	0.962 (0.911-1.016)	-0.0407835	0.0292305	0.171991	0.960 (0.907-1.017)	49.4623	1.05043	41.2329	34	0.183723	-0.00339972	0.0151538	0.82387	TRUE	NA	NA	0.234
CD33 on CD33+ HLA DR+	58	-0.0323797	0.0131924	0.0141113	0.968 (0.943-0.993)	-0.0417229	0.0279551	0.141181	0.959 (0.908-1.013)	-0.0302038	0.0219202	0.168236	0.970 (0.929-1.013)	-0.0316044	0.0217901	0.152427	0.969 (0.928-1.011)	56.8981	1.75224	63.7733	57	0.250551	0.0038326	0.00991134	0.700453	TRUE	NA	NA	0.277
CD33 on CD33+ HLA DR+ CD14-	54	-0.0298387	0.0133425	0.0253279	0.971 (0.946-0.996)	-0.0524168	0.0285785	0.0723587	0.949 (0.897-1.004)	-0.0301023	0.0217567	0.166484	0.970 (0.930-1.013)	-0.0318879	0.0209245	0.133465	0.969 (0.930-1.009)	60.0173	1.71094	61.7937	53	0.190802	0.00949753	0.0103768	0.364278	TRUE	NA	NA	0.219
CD16 on CD14- CD16+ monocyte	89	-0.0344532	0.0148465	0.0203065	0.966 (0.938-0.995)	-0.00660834	0.0296333	0.824055	0.993 (0.937-1.053)	-0.0224445	0.0240365	0.350423	0.978 (0.933-1.025)	-0.0157136	0.023892	0.512453	0.984 (0.939-1.032)	70.7244	1.55468	91.1813	88	0.387017	-0.00810984	0.00742686	0.277865	TRUE	NA	NA	0.406
CD8 on CD28+ CD45RA+ CD8+ T cell	34	-0.0484807	0.0224059	0.0304839	0.953 (0.912-0.995)	-0.0761838	0.050143	0.138499	0.927 (0.840-1.022)	-0.0312442	0.0337968	0.35524	0.969 (0.907-1.036)	-0.0394259	0.0327725	0.23753	0.961 (0.902-1.025)	52.5657	0.586847	36.9791	33	0.290208	0.00784561	0.0124779	0.533968	TRUE	1.03466e-242	NA	0.316
FSC-A on B cell	12	-0.113048	0.0551546	0.0403972	0.893 (0.802-0.995)	-0.0669138	0.146946	0.658576	0.935 (0.701-1.247)	-0.10668	0.0753051	0.156589	0.899 (0.775-1.042)	-0.107246	0.100797	0.310137	0.898 (0.737-1.095)	20.5312	0.0786989	7.80834	11	0.730363	-0.00927803	0.0273915	0.741826	TRUE	2.97114e-17	NA	0.773
FSC-A on CD4+ T cell	11	0.13404	0.0621838	0.0311193	1.143 (1.012-1.292)	0.337181	0.300484	0.290852	1.401 (0.777-2.525)	0.120454	0.0850941	0.156912	1.128 (0.955-1.333)	0.0944521	0.133881	0.496608	1.099 (0.845-1.429)	23.9637	0.0840479	9.23226	10	0.510213	-0.0340439	0.0492672	0.506992	TRUE	5.30988e-18	NA	0.545
SSC-A on T cell	10	0.166451	0.0745208	0.0255084	1.181 (1.021-1.367)	0.032007	0.543084	0.954449	1.033 (0.356-2.994)	0.172083	0.0942221	0.0677968	1.188 (0.987-1.429)	0.185184	0.156344	0.266564	1.203 (0.886-1.635)	22.0939	0.0705148	4.47123	9	0.877758	0.0184482	0.0738163	0.808947	TRUE	4.77909e-16	NA	0.888
Dry age-related macular degeneration (includes geographic atrophy)
IgD- CD38dim B cell %lymphocyte	30	-0.03191	0.016075	0.047103	0.969 (0.939-1.000)	-0.04978	0.020754	0.023355	0.951 (0.914-0.991)	-0.03591	0.026629	0.177505	0.965 (0.916-1.016)	-0.03762	0.02385	0.125508	0.963 (0.919-1.009)	22.8052	0.186048	29.5154	29	0.438479	0.009066	0.00666	0.184304	TRUE	#######	NA	0.437
CD11c+ CD62L- monocyte Absolute Count	24	-0.04045	0.017209	0.01875	0.960 (0.929-0.993)	-0.04486	0.024176	0.076935	0.956 (0.912-1.003)	-0.03552	0.024984	0.155159	0.965 (0.919-1.014)	-0.03325	0.023496	0.170412	0.967 (0.924-1.013)	21.9268	0.173255	20.1681	23	0.631754	0.002235	0.008594	0.797272	TRUE	#######	NA	0.678
CD4 regulatory T cell %CD4+ T cell	24	-0.04027	0.019365	0.037558	0.961 (0.925-0.998)	-0.04585	0.030213	0.143384	0.955 (0.900-1.013)	-0.0322	0.02558	0.208059	0.968 (0.921-1.018)	-0.03956	0.023349	0.103737	0.961 (0.918-1.006)	27.191	0.188317	7.43624	23	0.999096	0.00216	0.008982	0.812234	TRUE	#######	NA	1
Terminally Differentiated CD8+ T cell %CD8+ T cell	57	-0.03914	0.014301	0.006209	0.962 (0.935-0.989)	-0.06446	0.025874	0.015772	0.938 (0.891-0.986)	-0.01891	0.023557	0.422216	0.981 (0.937-1.028)	-0.01239	0.031511	0.695709	0.988 (0.929-1.051)	29.4626	0.484737	71.161	56	0.083446	0.00894	0.007166	0.217508	TRUE	0	rs191753228, rs45512792	0.052
Naive CD4-CD8- T cell %CD4-CD8- T cell	22	-0.07231	0.025694	0.00489	0.930 (0.885-0.978)	-0.07311	0.035676	0.053771	0.929 (0.867-0.997)	-0.08008	0.041262	0.05227	0.923 (0.851-1.001)	-0.06675	0.038533	0.097889	0.935 (0.867-1.009)	21.8584	0.139504	16.3568	21	0.749281	0.000248	0.007628	0.974406	TRUE	#######	NA	0.802
CD4+/CD8+ T cell	20	-0.07472	0.028569	0.008913	0.928 (0.877-0.981)	-0.01603	0.059396	0.790348	0.984 (0.876-1.106)	-0.0258	0.040797	0.527143	0.975 (0.900-1.056)	-0.02189	0.047311	0.648792	0.978 (0.892-1.073)	21.6105	0.117707	20.2663	19	0.378716	-0.01272	0.011203	0.270942	TRUE	1.53e-98	NA	0.406
CD8+ and CD8dim T cell %leukocyte	30	0.077632	0.026686	0.003625	1.081 (1.026-1.139)	0.076691	0.115955	0.513771	1.080 (0.860-1.355)	0.083808	0.039364	0.033248	1.087 (1.007-1.175)	0.071143	0.071772	0.329767	1.074 (0.933-1.236)	23.8426	0.193808	41.433	29	0.063091	0.000161	0.019094	0.993318	TRUE	#######	rs2071556, rs915895	0.066
Natural Killer T Absolute Count	43	0.049488	0.018248	0.006687	1.051 (1.014-1.089)	0.075379	0.034868	0.03652	1.078 (1.007-1.155)	0.07241	0.027681	0.0089	1.075 (1.018-1.135)	0.084034	0.037291	0.029509	1.088 (1.011-1.170)	26.2129	0.305918	48.3331	42	0.232395	-0.00684	0.007613	0.374298	TRUE	#######	NA	0.265
Natural Killer %CD3- lymphocyte	32	-0.02868	0.011652	0.013831	0.972 (0.950-0.994)	-0.03771	0.016665	0.031042	0.963 (0.932-0.995)	-0.0211	0.018593	0.256557	0.979 (0.944-1.015)	-0.02934	0.016005	0.076434	0.971 (0.941-1.002)	25.4776	0.220595	36.85	31	0.216428	0.007271	0.00863	0.406181	TRUE	#######	NA	0.207
BAFF-R on IgD+ CD38- naive B cell	133	-0.01772	0.00694	0.010655	0.982 (0.969-0.996)	-0.01537	0.013398	0.253265	0.985 (0.959-1.011)	-0.02358	0.011847	0.046583	0.977 (0.954-1.000)	-0.01817	0.013525	0.181375	0.982 (0.956-1.008)	52.5916	3.38725	156.042	132	0.075104	-0.001	0.004696	0.831979	TRUE	NA	NA	0.09
BAFF-R on transitional B cell	179	-0.02133	0.007177	0.002955	0.979 (0.965-0.993)	-0.00999	0.013153	0.4485	0.990 (0.965-1.016)	-0.02563	0.01311	0.050579	0.975 (0.950-1.000)	-0.02791	0.013996	0.047698	0.972 (0.946-1.000)	59.5908	2.7296	209.979	178	0.050741	-0.00408	0.003812	0.285923	TRUE	NA	NA	0.053
CD19 on CD24+ CD27+ B cell	41	-0.036	0.014734	0.014544	0.965 (0.937-0.993)	-0.06536	0.02095	0.003398	0.937 (0.899-0.976)	-0.05102	0.022495	0.023335	0.950 (0.909-0.993)	-0.05851	0.01951	0.004645	0.943 (0.908-0.980)	24.5175	0.273175	40.7031	40	0.439331	0.012738	0.006462	0.05584	TRUE	#######	NA	0.46
CD19 on IgD+ CD38+ B cell	29	-0.04529	0.016771	0.006919	0.956 (0.925-0.988)	-0.06272	0.026625	0.025994	0.939 (0.891-0.990)	-0.05019	0.024336	0.039192	0.951 (0.907-0.998)	-0.05603	0.02205	0.016886	0.946 (0.906-0.987)	27.2391	0.214309	34.9708	28	0.170719	0.008598	0.009303	0.363564	TRUE	#######	NA	0.227
CD19 on unswitched memory B cell	31	-0.03441	0.014802	0.020082	0.966 (0.939-0.995)	-0.0418	0.018736	0.033564	0.959 (0.924-0.995)	-0.01055	0.022473	0.638811	0.990 (0.947-1.034)	-0.02693	0.019829	0.184501	0.973 (0.936-1.012)	23.9475	0.201784	28.2553	30	0.556909	0.0041	0.006371	0.524957	TRUE	#######	NA	0.523
CD20 on unswitched memory B cell	56	0.034813	0.015325	0.023112	1.035 (1.005-1.067)	0.034798	0.025764	0.182435	1.035 (0.984-1.089)	0.047641	0.025601	0.062757	1.049 (0.997-1.103)	0.032755	0.024169	0.180883	1.033 (0.985-1.083)	24.8445	0.377838	68.338	55	0.106782	4.52e-06	0.006075	0.999409	TRUE	0	rs909267, rs9271180	0.128
CD27 on CD20- CD38- B cell	22	-0.05147	0.023611	0.029263	0.950 (0.907-0.995)	-0.04535	0.037919	0.24565	0.956 (0.887-1.029)	-0.04399	0.038777	0.256623	0.957 (0.887-1.033)	-0.06035	0.035994	0.108418	0.941 (0.877-1.010)	21.4673	0.130769	28.3216	21	0.131265	-0.00209	0.008718	0.812944	TRUE	#######	NA	0.157
CD27 on unswitched memory B cell	78	-0.02713	0.013304	0.041426	0.973 (0.948-0.999)	-0.02455	0.027855	0.380834	0.976 (0.924-1.030)	-0.01672	0.021606	0.438933	0.983 (0.943-1.026)	-0.03111	0.025041	0.217864	0.969 (0.923-1.018)	37.3231	0.777998	77.6599	77	0.457495	-0.0007	0.006619	0.916185	TRUE	0	NA	0.467
CD38 on IgD+ CD38+ B cell	24	-0.06473	0.02011	0.001288	0.937 (0.901-0.975)	-0.08371	0.031038	0.013171	0.920 (0.865-0.977)	-0.07791	0.029354	0.007953	0.925 (0.873-0.980)	-0.07782	0.030088	0.016498	0.925 (0.872-0.981)	25.9456	0.169176	22.8747	23	0.468104	0.007907	0.009814	0.429061	TRUE	#######	NA	0.536
BAFF-R on CD20- B cell	22	-0.08033	0.022977	0.000472	0.923 (0.882-0.965)	-0.074	0.036928	0.058803	0.929 (0.864-0.998)	-0.08753	0.037314	0.018986	0.916 (0.852-0.986)	-0.08873	0.032764	0.01317	0.915 (0.858-0.976)	30.0787	0.179293	22.332	21	0.380599	-0.00243	0.010709	0.822592	TRUE	#######	NA	0.483
CD3 on Central Memory CD4+ T cell	65	0.025161	0.011457	0.028085	1.025 (1.003-1.049)	0.024219	0.01907	0.208754	1.025 (0.987-1.064)	0.019623	0.018644	0.292576	1.020 (0.983-1.058)	0.030921	0.017582	0.083425	1.031 (0.996-1.068)	41.7202	0.894713	56.6202	64	0.732252	0.000354	0.005722	0.950909	TRUE	0	NA	0.741
CD3 on Terminally Differentiated CD4+ T cell	29	0.032898	0.015827	0.037656	1.033 (1.002-1.066)	0.044692	0.021899	0.051151	1.046 (1.002-1.092)	0.032714	0.022207	0.14072	1.033 (0.989-1.079)	0.03679	0.020697	0.086346	1.037 (0.996-1.080)	25.6128	0.253068	18.4216	28	0.915029	-0.00556	0.007132	0.442574	TRUE	#######	NA	0.934
CD3 on CD45RA- CD4+ T cell	67	0.026989	0.012383	0.029297	1.027 (1.003-1.053)	0.017438	0.021717	0.424917	1.018 (0.975-1.062)	0.023604	0.020262	0.244046	1.024 (0.984-1.065)	0.028901	0.021742	0.188329	1.029 (0.986-1.074)	37.1419	0.827816	48.8454	66	0.943754	0.003155	0.005894	0.594266	TRUE	0	NA	0.968
CD3 on CD45RA+ CD4+ T cell	90	0.021703	0.009819	0.027079	1.022 (1.002-1.042)	0.02014	0.016853	0.235296	1.020 (0.987-1.055)	0.029606	0.015271	0.052539	1.030 (1.000-1.061)	0.023546	0.017649	0.18557	1.024 (0.989-1.060)	42.5525	1.24904	79.5966	89	0.752013	0.000553	0.004844	0.909423	TRUE	NA	NA	0.768
CD3 on CD28+ CD4-CD8- T cell	16	0.040115	0.019299	0.037657	1.041 (1.002-1.081)	0.041037	0.033426	0.239811	1.042 (0.976-1.112)	0.060261	0.027143	0.02641	1.062 (1.007-1.120)	0.056261	0.025684	0.044698	1.058 (1.006-1.112)	21.478	0.116985	22.0415	15	0.10672	-0.00051	0.012809	0.968658	TRUE	9.4e-79	NA	0.143
HVEM on naive CD8+ T cell	31	0.025701	0.009558	0.007169	1.026 (1.007-1.045)	0.009718	0.01402	0.493739	1.010 (0.982-1.038)	0.019332	0.014693	0.188253	1.020 (0.991-1.049)	0.019417	0.011732	0.108344	1.020 (0.996-1.043)	24.0982	0.588097	30.2458	30	0.453116	0.009884	0.006342	0.129984	TRUE	#######	rs2428493, rs9267798	0.505
CD28 on secreting CD4 regulatory T cell	26	-0.02704	0.013148	0.039746	0.973 (0.949-0.999)	-0.0132	0.016754	0.438624	0.987 (0.955-1.020)	-0.01967	0.018797	0.295318	0.981 (0.945-1.017)	-0.02045	0.017197	0.245655	0.980 (0.947-1.013)	31.0886	0.272194	18.2459	25	0.831774	-0.00909	0.006818	0.195031	TRUE	#######	NA	0.862
CD28 on CD39+ secreting CD4 regulatory T cell	42	-0.03226	0.01534	0.035467	0.968 (0.940-0.998)	-0.03989	0.025585	0.126883	0.961 (0.914-1.010)	-0.03977	0.024412	0.103329	0.961 (0.916-1.008)	-0.03979	0.022951	0.090495	0.961 (0.919-1.005)	31.1191	0.437191	44.5201	41	0.325878	0.002623	0.006825	0.702741	TRUE	0	NA	0.359
CD28 on activated & secreting CD4 regulatory T cell	36	-0.04238	0.01387	0.002249	0.959 (0.933-0.985)	-0.01771	0.019342	0.366245	0.982 (0.946-1.020)	-0.02184	0.021398	0.307302	0.978 (0.938-1.020)	-0.03273	0.018226	0.081145	0.968 (0.934-1.003)	28.3266	0.344019	41.8265	35	0.198561	-0.01348	0.006938	0.060292	TRUE	#######	NA	0.243
CD28 on activated CD4 regulatory T cell	27	-0.04975	0.017102	0.003629	0.951 (0.920-0.984)	-0.0483	0.025234	0.067098	0.953 (0.907-1.001)	-0.05359	0.02529	0.034088	0.948 (0.902-0.996)	-0.05916	0.024276	0.021951	0.943 (0.899-0.988)	28.445	0.259421	24.8107	26	0.52971	-0.00055	0.007032	0.938699	TRUE	#######	NA	0.595
CD45 on Natural Killer T	24	0.044102	0.017271	0.010664	1.045 (1.010-1.081)	0.008363	0.028605	0.772744	1.008 (0.953-1.067)	0.031954	0.024784	0.197288	1.032 (0.984-1.084)	0.032939	0.025631	0.211533	1.033 (0.983-1.087)	21.3853	0.163839	30.9071	23	0.125093	0.017106	0.010123	0.105192	TRUE	#######	NA	0.165
CD127 on T cell	19	-0.06438	0.03005	0.03215	0.938 (0.884-0.995)	-0.06342	0.077147	0.422443	0.939 (0.807-1.092)	-0.0227	0.041126	0.58096	0.978 (0.902-1.060)	-0.02615	0.056584	0.649476	0.974 (0.872-1.088)	21.6694	0.140046	10.3739	18	0.919016	-0.00021	0.015433	0.989309	TRUE	7.53e-97	NA	0.921
CD25 on CD4 regulatory T cell	26	0.02838	0.012187	0.019878	1.029 (1.005-1.054)	0.036812	0.014391	0.017261	1.037 (1.009-1.067)	0.030764	0.019421	0.113179	1.031 (0.993-1.071)	0.032614	0.014864	0.03773	1.033 (1.003-1.064)	21.566	0.162306	20.1056	25	0.741264	-0.00668	0.006065	0.281429	TRUE	#######	NA	0.64
CD25 on activated & secreting CD4 regulatory T cell	24	0.024969	0.011429	0.028906	1.025 (1.003-1.049)	0.022743	0.013834	0.114389	1.023 (0.996-1.051)	0.027841	0.018	0.121934	1.028 (0.993-1.065)	0.037575	0.015614	0.024535	1.038 (1.007-1.071)	22.1458	0.153812	23.232	23	0.447295	0.002391	0.007895	0.764864	TRUE	#######	NA	0.377
CD33 on CD33+ HLA DR+ CD14dim	87	0.020443	0.007115	0.004064	1.021 (1.007-1.035)	0.025053	0.012834	0.054218	1.025 (1.000-1.051)	0.02021	0.012926	0.117915	1.020 (0.995-1.047)	0.015158	0.011937	0.207546	1.015 (0.992-1.039)	49.701	2.38365	83.3965	86	0.559445	-0.00221	0.005117	0.667112	TRUE	NA	NA	0.594
CD33 on CD33dim HLA DR+ CD11b-	95	0.017174	0.007752	0.026743	1.017 (1.002-1.033)	0.01677	0.016657	0.316652	1.017 (0.984-1.051)	0.023494	0.014105	0.095773	1.024 (0.996-1.052)	0.015103	0.014539	0.301566	1.015 (0.987-1.045)	52.2647	2.68738	105.852	94	0.189792	0.00016	0.005722	0.977784	TRUE	NA	NA	0.193
CD33 on CD66b++ myeloid cell	53	0.023361	0.009867	0.017898	1.024 (1.004-1.044)	0.034627	0.021645	0.115831	1.035 (0.992-1.080)	0.025665	0.017104	0.133472	1.026 (0.992-1.061)	0.025884	0.016361	0.119705	1.026 (0.994-1.060)	45.6118	1.50096	59.601	52	0.218725	-0.00505	0.008458	0.552837	TRUE	NA	NA	0.223
CD33 on Monocytic Myeloid-Derived Suppressor Cells	72	0.016314	0.008179	0.046082	1.016 (1.000-1.033)	0.016652	0.01628	0.309926	1.017 (0.985-1.050)	0.017942	0.013993	0.199771	1.018 (0.991-1.046)	0.015909	0.01381	0.253209	1.016 (0.989-1.044)	50.2764	2.04668	83.538	71	0.146601	-0.00015	0.005901	0.980272	TRUE	NA	NA	0.164
CD33 on CD33+ HLA DR+	90	0.01623	0.007104	0.022327	1.016 (1.002-1.031)	0.026401	0.013375	0.05152	1.027 (1.000-1.054)	0.019234	0.012775	0.132176	1.019 (0.994-1.045)	0.015662	0.01272	0.221451	1.016 (0.991-1.041)	50.5116	2.50431	97.2133	89	0.258733	-0.00482	0.005269	0.362879	TRUE	NA	NA	0.282
CD33 on CD33+ HLA DR+ CD14-	82	0.01864	0.007523	0.013222	1.019 (1.004-1.034)	0.021948	0.014666	0.138439	1.022 (0.993-1.052)	0.019767	0.013396	0.14005	1.020 (0.994-1.047)	0.015287	0.013163	0.248907	1.015 (0.990-1.042)	53.9268	2.42209	84.3738	81	0.376872	-0.00152	0.005738	0.791404	TRUE	NA	NA	0.413
CD64 on CD14- CD16+ monocyte	24	0.055533	0.025651	0.030392	1.057 (1.005-1.112)	0.094969	0.048083	0.060935	1.100 (1.001-1.208)	0.085559	0.038991	0.028209	1.089 (1.009-1.176)	0.085923	0.044263	0.064584	1.090 (0.999-1.188)	26.6795	0.175657	25.8742	23	0.306841	-0.00994	0.009989	0.330635	TRUE	#######	NA	0.289
CD8 on Effector Memory CD8+ T cell	41	0.041849	0.017274	0.015405	1.043 (1.008-1.079)	0.021134	0.033422	0.530856	1.021 (0.957-1.091)	0.047047	0.027484	0.086927	1.048 (0.993-1.106)	0.056837	0.035295	0.115189	1.058 (0.988-1.134)	27.337	0.380776	38.1377	40	0.554332	0.006143	0.008485	0.473381	TRUE	0	NA	0.565
CD4 on resting CD4 regulatory T cell	13	-0.07618	0.03216	0.017847	0.927 (0.870-0.987)	-0.0807	0.06986	0.272527	0.922 (0.804-1.058)	-0.10443	0.048107	0.029954	0.901 (0.820-0.990)	-0.08946	0.054654	0.127592	0.914 (0.822-1.018)	23.0029	0.101687	18.9146	12	0.09061	0.001269	0.015654	0.93684	TRUE	7.39e-68	NA	0.107
SSC-A on HLA DR+ T cell	25	-0.05757	0.023512	0.014349	0.944 (0.902-0.989)	-0.04812	0.050093	0.346788	0.953 (0.864-1.051)	-0.05631	0.035446	0.112133	0.945 (0.882-1.013)	-0.05666	0.040744	0.177072	0.945 (0.872-1.023)	24.1469	0.19577	26.7519	24	0.31615	-0.00238	0.01086	0.828795	TRUE	#######	rs184003, rs3130626, rs9272259	0.344
CD11c on granulocyte	36	0.036288	0.018365	0.048156	1.037 (1.000-1.075)	0.007835	0.037123	0.834106	1.008 (0.937-1.084)	0.034894	0.027533	0.205019	1.036 (0.981-1.093)	0.034125	0.036001	0.349691	1.035 (0.964-1.110)	28.6507	0.356694	34.4823	35	0.49294	0.007052	0.007996	0.38401	TRUE	#######	NA	0.49
CD45RA on resting CD4 regulatory T cell	78	-0.01949	0.008099	0.016096	0.981 (0.965-0.996)	-0.02506	0.011987	0.03991	0.975 (0.953-0.998)	-0.00121	0.015645	0.938223	0.999 (0.969-1.030)	0.000331	0.016794	0.98435	1.000 (0.968-1.034)	34.7529	0.913074	94.8324	77	0.081997	0.003881	0.005505	0.482959	TRUE	0	rs191753228, rs573537686	0.051
HLA DR on HLA DR+ CD4+ T cell	21	0.055595	0.02615	0.033503	1.057 (1.004-1.113)	0.013187	0.052461	0.804223	1.013 (0.914-1.123)	0.028128	0.037183	0.449357	1.029 (0.956-1.106)	0.013736	0.049693	0.785058	1.014 (0.920-1.118)	21.5293	0.146785	11.2866	20	0.938448	0.01206	0.012933	0.362782	TRUE	#######	NA	0.923
Wet AMD
IgD+ CD38dim B cell Absolute Count	29	0.021265	0.010202	0.037115	1.021 (1.001-1.042)	0.01918	0.01197	0.120725	1.019 (0.996-1.044)	0.019885	0.013569	0.142812	1.020 (0.993-1.048)	0.02221	0.011286	0.059054	1.022 (1.000-1.045)	21.9272	0.172979	22.2213	28	0.770946	0.002458	0.007382	0.741749	TRUE	#######	NA	0.827
Naive-mature B cell Absolute Count	22	0.036912	0.018212	0.042684	1.038 (1.001-1.075)	0.026725	0.022264	0.24402	1.027 (0.983-1.073)	0.026762	0.023927	0.263356	1.027 (0.980-1.076)	0.025038	0.02272	0.282925	1.025 (0.981-1.072)	21.9411	0.131307	19.8447	21	0.531116	0.006494	0.008163	0.43563	TRUE	#######	NA	0.576
IgD- CD38+ B cell Absolute Count	20	0.044509	0.019797	0.024559	1.046 (1.006-1.087)	0.027497	0.02558	0.296598	1.028 (0.978-1.081)	0.040582	0.028881	0.159975	1.041 (0.984-1.102)	0.034797	0.024821	0.177073	1.035 (0.986-1.087)	21.4901	0.116933	20.4695	19	0.366841	0.011245	0.010175	0.283653	TRUE	4.6e-98	NA	0.475
HLA DR++ monocyte %leukocyte	17	-0.08123	0.028927	0.004982	0.922 (0.871-0.976)	-0.00309	0.084545	0.971336	0.997 (0.845-1.177)	-0.03782	0.040959	0.355833	0.963 (0.889-1.043)	-0.03272	0.04541	0.481571	0.968 (0.885-1.058)	30.9786	0.145073	25.4556	16	0.062186	-0.01843	0.017998	0.321943	TRUE	#######	rs241409, rs9273333, rs9275271	0.087
Secreting CD4 regulatory T cell Absolute Count	29	0.022038	0.008544	0.009898	1.022 (1.005-1.040)	0.033816	0.012109	0.009492	1.034 (1.010-1.059)	0.020787	0.013434	0.121781	1.021 (0.994-1.048)	0.02243	0.01175	0.066566	1.023 (0.999-1.047)	27.5078	0.232077	39.7128	28	0.07012	-0.01782	0.01063	0.105273	TRUE	#######	rs191753228, rs45512792	0.099
Secreting CD4 regulatory T cell %CD4+ T cell	39	0.029026	0.012124	0.016665	1.029 (1.005-1.054)	0.04428	0.016672	0.011601	1.045 (1.012-1.080)	0.044112	0.019005	0.02028	1.045 (1.007-1.085)	0.059445	0.018982	0.003339	1.061 (1.022-1.101)	34.4327	0.385816	47.9211	38	0.129909	-0.01096	0.007147	0.133672	TRUE	0	rs191753228, rs45512792	0.102
CD39+ secreting CD4 regulatory T cell %secreting CD4 regulatory T cell	216	0.016096	0.007339	0.028293	1.016 (1.002-1.031)	0.013556	0.013626	0.320936	1.014 (0.987-1.041)	0.013323	0.013467	0.322506	1.013 (0.987-1.041)	0.020008	0.013706	0.145801	1.020 (0.993-1.048)	48.3986	2.95947	242.659	215	0.094691	0.001011	0.004443	0.820222	TRUE	NA	NA	0.112
Activated & resting CD4 regulatory T cell %CD4 regulatory T cell	69	-0.02966	0.011011	0.007069	0.971 (0.950-0.992)	-0.0457	0.015117	0.003541	0.955 (0.927-0.984)	-0.03886	0.017618	0.027408	0.962 (0.929-0.996)	-0.0521	0.016319	0.002138	0.949 (0.919-0.980)	38.2843	0.755171	76.353	68	0.227978	0.009097	0.005546	0.105647	TRUE	0	rs191753228, rs45512792	0.145
Activated & secreting CD4 regulatory T cell Absolute Count	27	0.023201	0.00828	0.005076	1.023 (1.007-1.040)	0.027739	0.012506	0.035866	1.028 (1.003-1.054)	0.019411	0.013406	0.147614	1.020 (0.993-1.047)	0.017876	0.011507	0.132391	1.018 (0.995-1.041)	27.8737	0.218954	35.2912	26	0.105494	-0.00728	0.012527	0.5662	TRUE	#######	rs191753228, rs45512792	0.133
Activated & secreting CD4 regulatory T cell %CD4+ T cell	47	0.021878	0.007611	0.004044	1.022 (1.007-1.037)	0.019595	0.010343	0.064585	1.020 (0.999-1.041)	0.017175	0.01301	0.186815	1.017 (0.992-1.044)	0.02038	0.010641	0.061696	1.021 (1.000-1.042)	30.1406	0.407789	59.6187	46	0.085678	0.003031	0.007335	0.681406	TRUE	0	rs191753228, rs45512792	0.104
CD33dim HLA DR- Absolute Count	34	0.02776	0.009199	0.002546	1.028 (1.010-1.047)	0.027792	0.011546	0.022025	1.028 (1.005-1.052)	0.025331	0.013791	0.066238	1.026 (0.998-1.054)	0.027504	0.011354	0.021077	1.028 (1.005-1.051)	28.7304	0.514402	28.9501	33	0.669109	#######	0.006986	0.996323	TRUE	0	NA	0.714
Basophil Absolute Count	32	0.023425	0.009376	0.012478	1.024 (1.005-1.043)	0.03135	0.011744	0.012144	1.032 (1.008-1.056)	0.022427	0.013508	0.096857	1.023 (0.996-1.050)	0.027349	0.011389	0.022519	1.028 (1.005-1.051)	30.4119	0.511272	33.1629	31	0.362094	-0.00789	0.006686	0.247008	TRUE	0	NA	0.414
Terminally Differentiated CD4+ T cell Absolute Count	14	-0.16521	0.035975	4.38e-06	0.848 (0.790-0.910)	-0.25352	0.083176	0.010122	0.776 (0.659-0.913)	-0.12206	0.056657	0.031211	0.885 (0.792-0.989)	-0.11183	0.089542	0.233725	0.894 (0.750-1.066)	24.4766	0.100224	17.2925	13	0.186277	0.022821	0.018739	0.246696	TRUE	1.73e-76	rs28366320, rs4959028, rs73730372, rs9270928	0.175
Effector Memory CD8+ T cell %CD8+ T cell	39	0.04059	0.014201	0.004259	1.041 (1.013-1.071)	0.043617	0.019298	0.029788	1.045 (1.006-1.085)	0.008714	0.02269	0.700935	1.009 (0.965-1.055)	0.011495	0.019408	0.557164	1.012 (0.974-1.051)	30.4545	0.34242	45.4324	38	0.189983	-0.00191	0.007055	0.788348	TRUE	0	rs150956189, rs17583875, rs191753228, rs45512792	0.158
CD45RA+ CD8+ T cell %CD8+ T cell	45	-0.05933	0.013571	1.23e-05	0.942 (0.918-0.968)	-0.069	0.019359	0.000909	0.933 (0.899-0.969)	-0.03471	0.024021	0.14845	0.966 (0.921-1.012)	-0.04697	0.020714	0.028305	0.954 (0.916-0.994)	32.6897	0.423354	59.4193	44	0.060254	0.006756	0.007802	0.391356	TRUE	0	rs150956189, rs191753228, rs45512792	0.073
CD45RA+ CD8+ T cell %T cell	42	-0.02034	0.010159	0.045245	0.980 (0.961-1.000)	-0.01908	0.012148	0.124157	0.981 (0.958-1.005)	-0.02265	0.014424	0.116315	0.978 (0.950-1.006)	-0.01588	0.011893	0.189201	0.984 (0.962-1.007)	24.1691	0.294043	44.5122	41	0.326176	-0.00141	0.00641	0.826828	TRUE	#######	rs17583875, rs191753228, rs2596459, rs45512792, rs75402344	0.355
CD8+ T cell %T cell	33	0.047674	0.021889	0.029404	1.049 (1.005-1.095)	0.025191	0.044521	0.575589	1.026 (0.940-1.119)	0.027974	0.038125	0.463103	1.028 (0.954-1.108)	0.024095	0.032704	0.466634	1.024 (0.961-1.092)	22.0976	0.197699	43.5181	32	0.084202	0.006136	0.009906	0.540197	TRUE	#######	rs28359997, rs915895	0.1
Lymphocyte Absolute Count	19	0.075466	0.029563	0.010689	1.078 (1.018-1.143)	0.053967	0.053817	0.330028	1.055 (0.950-1.173)	0.050577	0.044803	0.258957	1.052 (0.963-1.148)	0.044338	0.0447	0.334393	1.045 (0.958-1.141)	22.4081	0.115881	25.0908	18	0.122435	0.006862	0.012877	0.600985	TRUE	1.42e-96	NA	0.161
T cell %leukocyte	19	-0.05098	0.021369	0.017056	0.950 (0.911-0.991)	-0.06011	0.027056	0.040181	0.942 (0.893-0.993)	-0.063	0.034496	0.06779	0.939 (0.878-1.005)	-0.06563	0.027869	0.030066	0.936 (0.887-0.989)	22.121	0.113924	6.1809	18	0.995407	0.004988	0.009065	0.589346	TRUE	6.24e-97	NA	0.99
HLA DR+ CD4+ T cell %T cell	29	0.05812	0.029431	0.048294	1.060 (1.000-1.123)	0.079388	0.061337	0.206523	1.083 (0.960-1.221)	0.064301	0.044133	0.145125	1.066 (0.978-1.163)	0.051454	0.060155	0.399615	1.053 (0.936-1.185)	26.2982	0.209675	34.2359	28	0.193213	-0.0044	0.010688	0.683921	TRUE	#######	NA	0.207
HLA DR+ Natural Killer %Natural Killer	67	-0.03181	0.015295	0.037572	0.969 (0.940-0.998)	-0.01584	0.033386	0.636817	0.984 (0.922-1.051)	-0.01621	0.024346	0.505453	0.984 (0.938-1.032)	-0.02883	0.028678	0.318393	0.972 (0.918-1.028)	42.766	0.763707	73.3705	66	0.249319	-0.00411	0.007504	0.58616	TRUE	0	NA	0.26
CD39+ CD4+ T cell %CD4+ T cell	235	0.019987	0.007369	0.006682	1.020 (1.006-1.035)	0.021927	0.013555	0.107094	1.022 (0.995-1.050)	0.035491	0.014624	0.015227	1.036 (1.007-1.066)	0.033369	0.015496	0.032317	1.034 (1.003-1.066)	48.4744	3.21917	247.482	234	0.260342	-0.00071	0.004105	0.86295	TRUE	NA	NA	0.264
CD28+ CD45RA- CD8dim T cell %CD8dim T cell	36	0.040392	0.011302	0.000352	1.041 (1.018-1.065)	0.029439	0.015408	0.064521	1.030 (0.999-1.061)	0.013761	0.019073	0.470606	1.014 (0.977-1.052)	0.016773	0.018391	0.368007	1.017 (0.981-1.054)	26.9797	0.279836	47.2094	35	0.081476	0.009973	0.007548	0.195222	TRUE	#######	rs114780135, rs45512792	0.072
CD25++ CD8+ T cell Absolute Count	33	-0.04856	0.022195	0.028673	0.953 (0.912-0.995)	-0.05379	0.039232	0.180216	0.948 (0.877-1.023)	-0.0247	0.033606	0.462317	0.976 (0.913-1.042)	-0.02517	0.038821	0.521327	0.975 (0.904-1.052)	22.8739	0.239524	30.3935	32	0.547943	0.001586	0.009817	0.872717	TRUE	#######	NA	0.596
CD28- CD8+ T cell %CD8+ T cell	32	0.088638	0.027825	0.001445	1.093 (1.035-1.154)	0.112674	0.067891	0.107409	1.119 (0.980-1.279)	0.073932	0.041797	0.076918	1.077 (0.992-1.169)	0.064963	0.046892	0.175825	1.067 (0.973-1.170)	23.4963	0.217167	41.7872	31	0.093463	-0.00513	0.012694	0.688953	TRUE	#######	rs3130901	0.125
CD28+ CD45RA- CD8+ T cell Absolute Count	38	0.021212	0.008884	0.01696	1.021 (1.004-1.039)	0.019617	0.011356	0.092662	1.020 (0.997-1.043)	0.015344	0.012186	0.207991	1.015 (0.991-1.040)	0.014635	0.011156	0.197653	1.015 (0.993-1.037)	26.4911	0.292686	45.0274	37	0.171208	0.001957	0.00677	0.774202	TRUE	#######	rs145970654, rs191753228, rs573537686	0.212
CD19 on IgD+ CD38- naive B cell	19	-0.03015	0.012233	0.013705	0.970 (0.947-0.994)	-0.0193	0.016406	0.255551	0.981 (0.950-1.013)	-0.03037	0.018651	0.103477	0.970 (0.935-1.006)	-0.02075	0.014093	0.158243	0.979 (0.953-1.007)	21.1565	0.217371	24.3712	18	0.143239	-0.01132	0.008927	0.221762	TRUE	#######	NA	0.265
CD19 on IgD+ CD38+ B cell	29	-0.04547	0.01895	0.016416	0.956 (0.921-0.992)	-0.01819	0.02684	0.50378	0.982 (0.932-1.035)	-0.04244	0.026473	0.108899	0.958 (0.910-1.009)	-0.03621	0.025266	0.162837	0.964 (0.918-1.013)	27.2391	0.214309	20.715	28	0.837027	-0.01347	0.009382	0.162661	TRUE	#######	NA	0.872
CD20 on IgD+ CD38dim B cell	62	-0.03411	0.016805	0.042362	0.966 (0.935-0.999)	-0.04878	0.030115	0.110549	0.952 (0.898-1.010)	-0.04294	0.027362	0.116557	0.958 (0.908-1.011)	-0.03572	0.028563	0.215863	0.965 (0.912-1.020)	28.1458	0.473167	66.0451	61	0.306869	0.003968	0.006617	0.550966	TRUE	0	rs205002, rs9273358	0.316
CD20 on memory B cell	61	-0.03541	0.017764	0.046233	0.965 (0.932-0.999)	-0.0254	0.030799	0.412782	0.975 (0.918-1.036)	-0.02324	0.031394	0.459135	0.977 (0.919-1.039)	-0.03111	0.02604	0.236846	0.969 (0.921-1.020)	25.8047	0.427191	71.45	60	0.147945	-0.00288	0.006866	0.676082	TRUE	0	NA	0.166
CD24 on IgD+ CD24+ B cell	37	-0.02421	0.012342	0.049808	0.976 (0.953-1.000)	-0.01581	0.016757	0.351997	0.984 (0.953-1.017)	-0.01628	0.015918	0.306448	0.984 (0.954-1.015)	-0.01545	0.014121	0.281127	0.985 (0.958-1.012)	31.5062	0.313307	42.4513	36	0.212824	-0.0056	0.006654	0.405878	TRUE	#######	rs9273358	0.271
CD27 on CD20- B cell	15	0.039569	0.01872	0.034538	1.040 (1.003-1.079)	0.044896	0.023762	0.081352	1.046 (0.998-1.096)	0.037873	0.024936	0.128813	1.039 (0.989-1.091)	0.037828	0.022987	0.12209	1.039 (0.993-1.086)	21.0713	0.086519	4.37597	14	0.992746	-0.00386	0.01061	0.721743	TRUE	5.73e-72	rs4752656	0.998
CD38 on IgD- CD38+ B cell	14	-0.02259	0.008998	0.012072	0.978 (0.961-0.995)	-0.02498	0.009936	0.027194	0.975 (0.957-0.995)	-0.02829	0.012579	0.024486	0.972 (0.948-0.996)	-0.02457	0.011169	0.046529	0.976 (0.955-0.997)	21.1915	0.080987	8.82646	13	0.78592	0.005879	0.01034	0.580128	TRUE	9.86e-67	NA	0.686
CD38 on IgD+ B cell	17	-0.10608	0.042831	0.013258	0.899 (0.827-0.978)	-0.013	0.105285	0.90334	0.987 (0.803-1.213)	-0.12239	0.0627	0.050942	0.885 (0.782-1.001)	-0.12647	0.09315	0.193414	0.881 (0.734-1.058)	22.7174	0.10494	23.2556	16	0.10707	-0.01918	0.018912	0.326586	TRUE	5.41e-87	rs4929931	0.121
CD62L on monocyte	41	0.037811	0.014103	0.007337	1.039 (1.010-1.068)	0.047041	0.020042	0.024088	1.048 (1.008-1.090)	0.048077	0.023111	0.037497	1.049 (1.003-1.098)	0.047133	0.020223	0.024899	1.048 (1.008-1.091)	31.3118	0.440752	24.9849	40	0.969566	-0.0044	0.006784	0.520696	TRUE	0	NA	0.972
CD3 on Naive CD4+ T cell	97	0.022341	0.011072	0.043621	1.023 (1.001-1.045)	0.007328	0.019857	0.712916	1.007 (0.969-1.047)	0.022137	0.018208	0.224046	1.022 (0.987-1.060)	0.013964	0.019439	0.47427	1.014 (0.976-1.053)	43.6121	1.37296	87.1997	96	0.728111	0.00489	0.005369	0.36472	TRUE	NA	NA	0.757
CD3 on Terminally Differentiated CD4+ T cell	29	0.03525	0.017881	0.048676	1.036 (1.000-1.073)	0.041813	0.024742	0.102549	1.043 (0.993-1.095)	0.050518	0.026317	0.054912	1.052 (0.999-1.107)	0.056777	0.028032	0.052449	1.058 (1.002-1.118)	25.6128	0.253068	23.7065	28	0.696928	-0.00309	0.008062	0.704147	TRUE	#######	NA	0.701
CD3 on CD28+ CD4-CD8- T cell	15	0.043332	0.022099	0.049906	1.044 (1.000-1.091)	0.080785	0.036532	0.045538	1.084 (1.009-1.165)	0.045088	0.033789	0.182081	1.046 (0.979-1.118)	0.046818	0.030736	0.149966	1.048 (0.987-1.113)	21.3595	0.109072	21.327	14	0.093543	-0.02255	0.015326	0.164933	TRUE	4.34e-73	rs1264457	0.132
CD3 on CD28+ CD45RA+ CD8+ T cell	82	0.028531	0.01286	0.026515	1.029 (1.003-1.055)	0.006147	0.026949	0.820164	1.006 (0.954-1.061)	0.023976	0.020593	0.244313	1.024 (0.984-1.066)	0.020627	0.026734	0.442629	1.021 (0.969-1.076)	43.3707	1.16632	80.1554	81	0.505638	0.006545	0.006924	0.347407	TRUE	NA	NA	0.545
CD3 on resting CD4 regulatory T cell	103	0.025765	0.011157	0.020924	1.026 (1.004-1.049)	0.022586	0.020209	0.266377	1.023 (0.983-1.064)	0.028935	0.017354	0.095448	1.029 (0.995-1.065)	0.034102	0.023815	0.155216	1.035 (0.988-1.084)	35.1663	1.21934	82.8512	102	0.917386	0.001102	0.00584	0.85072	TRUE	NA	NA	0.931
HVEM on naive CD4+ T cell	18	0.029162	0.013223	0.027422	1.030 (1.003-1.057)	0.04025	0.020024	0.061594	1.041 (1.001-1.083)	0.032663	0.018782	0.082033	1.033 (0.996-1.072)	0.03398	0.017624	0.070723	1.035 (0.999-1.071)	23.0314	0.326641	15.3836	17	0.567872	-0.00742	0.010062	0.471576	TRUE	#######	NA	0.682
CD16-CD56 on Natural Killer	84	0.023205	0.011837	0.049951	1.023 (1.000-1.047)	0.023616	0.023011	0.307769	1.024 (0.979-1.071)	0.039773	0.017149	0.020378	1.041 (1.006-1.076)	0.042774	0.021848	0.053617	1.044 (1.000-1.089)	46.8817	1.1958	95.1354	83	0.170876	-0.00016	0.007284	0.982949	TRUE	NA	NA	0.173
CD45 on B cell	25	-0.05151	0.01517	0.000685	0.950 (0.922-0.978)	-0.04193	0.018127	0.030009	0.959 (0.925-0.994)	-0.05056	0.022229	0.022942	0.951 (0.910-0.993)	-0.04596	0.01882	0.02235	0.955 (0.920-0.991)	23.4826	0.187318	23.4614	24	0.492718	-0.0069	0.007152	0.344415	TRUE	#######	rs205002, rs2857190, rs3104412	0.627
CD45 on HLA DR+ CD4+ T cell	23	-0.09426	0.030098	0.001737	0.910 (0.858-0.965)	-0.11487	0.051881	0.038018	0.891 (0.805-0.987)	-0.08243	0.041623	0.047647	0.921 (0.849-0.999)	-0.08125	0.051226	0.127007	0.922 (0.834-1.019)	24.5205	0.182902	20.7194	22	0.538133	0.005212	0.010689	0.630854	TRUE	#######	rs150842259, rs73730372, rs9271147	0.607
CD127 on granulocyte	51	0.046331	0.01755	0.008291	1.047 (1.012-1.084)	0.012853	0.029496	0.664933	1.013 (0.956-1.073)	0.021156	0.028124	0.451912	1.021 (0.967-1.079)	0.026726	0.032931	0.420877	1.027 (0.963-1.096)	29.5645	0.510141	48.3501	50	0.539797	0.010266	0.007269	0.164222	TRUE	0	NA	0.557
CD25 on CD39+ CD4 regulatory T cell	23	-0.07307	0.027312	0.00746	0.930 (0.881-0.981)	-0.08184	0.052744	0.135697	0.921 (0.831-1.022)	-0.06717	0.044159	0.128268	0.935 (0.858-1.020)	-0.05824	0.041967	0.179075	0.943 (0.869-1.024)	23.2916	0.154972	22.6594	22	0.421172	0.002496	0.012672	0.845722	TRUE	#######	NA	0.525
CD4 on HLA DR+ CD4+ T cell	37	-0.04797	0.02434	0.048747	0.953 (0.909-1.000)	-0.02951	0.063923	0.647145	0.971 (0.857-1.101)	-0.06213	0.036893	0.092186	0.940 (0.874-1.010)	-0.04973	0.052582	0.350555	0.951 (0.858-1.055)	23.6159	0.283446	45.1605	36	0.140804	-0.00387	0.0121	0.750803	TRUE	#######	rs204886, rs6908934, rs9271459	0.134
CD14 on CD14+ CD16- monocyte	19	0.066028	0.033501	0.048735	1.068 (1.000-1.141)	0.090217	0.059148	0.145578	1.094 (0.975-1.229)	0.022218	0.051247	0.664608	1.022 (0.925-1.131)	0.046736	0.055588	0.411515	1.048 (0.940-1.168)	24.239	0.126043	16.7588	18	0.539742	-0.00629	0.012676	0.626087	TRUE	#######	NA	0.578
CD4 on resting CD4 regulatory T cell	13	-0.09019	0.036538	0.013576	0.914 (0.851-0.982)	-0.05763	0.062361	0.37525	0.944 (0.835-1.067)	-0.10865	0.051694	0.035571	0.897 (0.811-0.993)	-0.11379	0.06251	0.093716	0.892 (0.790-1.009)	23.0029	0.101687	12.0198	12	0.444092	-0.00908	0.013904	0.527065	TRUE	2.85e-68	NA	0.512
CD4RA on Terminally Differentiated CD4+ T cell	42	-0.0436	0.013637	0.001389	0.957 (0.932-0.983)	-0.04178	0.019946	0.042566	0.959 (0.922-0.997)	-0.0289	0.022054	0.190109	0.972 (0.930-1.014)	-0.02367	0.027202	0.389382	0.977 (0.926-1.030)	25.518	0.36578	45.6668	41	0.284322	-0.00097	0.007296	0.894752	TRUE	#######	rs114780135, rs191753228, rs45512792, rs56049135	0.251
CD45RA on resting CD4 regulatory T cell	78	-0.03233	0.009167	0.00042	0.968 (0.951-0.986)	-0.03498	0.012502	0.006517	0.966 (0.942-0.990)	-0.02164	0.01764	0.219853	0.979 (0.945-1.013)	-0.02428	0.017857	0.177918	0.976 (0.942-1.011)	34.7529	0.913074	80.0405	77	0.383829	0.00184	0.005734	0.749183	TRUE	0	rs191753228, rs573537686	0.315
HLA DR on Hematopoietic Stem Cell	6	0.075078	0.028676	0.00884	1.078 (1.019-1.140)	0.042424	0.095173	0.678839	1.043 (0.866-1.257)	0.075645	0.03791	0.046001	1.079 (1.001-1.162)	0.076947	0.037988	0.098665	1.080 (1.002-1.163)	20.6084	0.074821	0.849517	5	0.973768	0.029449	0.081844	0.737172	TRUE	6.36e-29	NA	0.982
Footnotes: Causal associations are demonstrated by significant IVW estimates (P < 0.05, highlighted in red), with consistent directionality of correlation coefficients across all 4 causality evaluation modes, while exhibiting no heterogeneity or pleiotropy. Beta coefficients values highlighted in green represent negative associations.

## Sheet: Supplementary Table 6
Supplementary Table 6. Significant results of TSMR with IVW estimates of causal impacts of inflammatory proteins on AMD trajectory
Inflammatory proteins (as Exposure)	nsnp	Inverse variance weighted				MR Egger				Weighted median				Weighted mode				F	R2	Heterogeneity test (Inverse variance weighted)			Pleiotropy test (MR Egger)			Steiger directionality		Outliers
		Beta	SE	P value	Estimate	Beta	SE	P value	Estimate	Beta	SE	P value	Estimate	Beta	SE	P value	Estimate			Q	Q df	Q P value	Egger intercept	SE	P value	Correct causal direction	Steiger P value	outliers	Global test p value
Macular degeneration (senile) of retina
No siginificant results
Early AMD
T-cell surface glycoprotein CD5 levels	24	0.117061	0.0436493	0.00732175	1.124 (1.032-1.225)	0.119512	0.116139	0.31464	1.127 (0.898-1.415)	0.130612	0.0676394	0.0534822	1.140 (0.998-1.301)	0.128073	0.100885	0.216959	1.137 (0.933-1.385)	34.6212	0.0625845	20.8213	23	0.591997	-0.000270393	0.0118703	0.982032	TRUE	2.73799e-151	NA	0.509
Leukemia inhibitory factor receptor levels	19	-0.0825833	0.0410396	0.0441902	0.921 (0.850-0.998)	-0.0511613	0.0805307	0.53369	0.950 (0.811-1.113)	-0.0624512	0.0565735	0.269639	0.939 (0.841-1.050)	-0.0595069	0.0580365	0.318788	0.942 (0.841-1.056)	41.7801	0.0696412	21.49	18	0.255417	-0.00479712	0.0101083	0.641131	TRUE	1.24555e-142	NA	0.308
Monocyte chemoattractant protein-4 levels	20	-0.0829471	0.0356862	0.0201068	0.920 (0.858-0.987)	-0.0342106	0.0747934	0.652855	0.966 (0.835-1.119)	-0.0572733	0.0525074	0.275376	0.944 (0.852-1.047)	-0.00961502	0.0645189	0.883103	0.990 (0.873-1.124)	62.901	0.0872487	15.1927	19	0.710274	-0.00722619	0.00974597	0.467983	TRUE	1.50658e-225	NA	0.598
Disease progression to geographic atrophy form in AMD
Fibroblast growth factor 21 levels	9	-0.201832	0.0983038	0.0400583	0.817 (0.674-0.991)	-0.128618	0.24727	0.618997	0.879 (0.542-1.428)	-0.202841	0.133391	0.128348	0.816 (0.629-1.060)	-0.205833	0.164365	0.245833	0.814 (0.590-1.123)	56.4019	0.0347996	4.76819	8	0.782041	-0.00833645	0.0258346	0.756358	TRUE	3.4423e-10	NA	0.727
Hepatocyte growth factor levels	9	0.286186	0.126923	0.0241458	1.331 (1.038-1.707)	0.0230727	0.373057	0.952413	1.023 (0.493-2.126)	0.177522	0.173124	0.305173	1.194 (0.851-1.677)	0.11073	0.19671	0.588919	1.117 (0.760-1.643)	33.8221	0.0221037	8.76226	8	0.362746	0.0266419	0.0351545	0.473275	TRUE	0.00018912	NA	0.388
Disease progression to choroidal neovascularization form in AMD
Fibroblast growth factor 23 levels	10	0.281446	0.126072	0.0255873	1.325 (1.035-1.696)	0.199003	0.571105	0.736493	1.220 (0.398-3.737)	0.281162	0.167421	0.0930794	1.325 (0.954-1.839)	0.35025	0.217737	0.142167	1.419 (0.926-2.175)	31.9561	0.0226323	6.6572	9	0.672761	0.00687032	0.0464181	0.885998	TRUE	3.97373e-05	NA	0.711
Leukemia inhibitory factor receptor levels	11	0.182816	0.0867425	0.035068	1.201 (1.013-1.423)	0.0647404	0.182191	0.730517	1.067 (0.747-1.525)	0.0689447	0.105456	0.513253	1.071 (0.871-1.317)	0.0789306	0.115155	0.508651	1.082 (0.863-1.356)	53.8366	0.0505058	12.3923	10	0.25966	0.0163221	0.0211794	0.460659	TRUE	2.38574e-12	NA	0.312
Monocyte chemoattractant protein-3 levels	8	-0.255047	0.108284	0.0185048	0.775 (0.627-0.958)	-0.212201	0.236322	0.403813	0.809 (0.509-1.285)	-0.227674	0.137299	0.0972703	0.796 (0.608-1.042)	-0.235734	0.156982	0.176878	0.790 (0.581-1.075)	47.4197	0.0326051	6.12679	7	0.525025	-0.00526349	0.0257564	0.84483	TRUE	4.25894e-08	NA	0.605
Dry age-related macular degeneration (includes geographic atrophy)
C-X-C motif chemokine 9 levels	21	0.137414	0.055452	0.01321	1.147 (1.029-1.279)	0.126655	0.138542	0.372071	1.135 (0.865-1.489)	0.128622	0.0861	0.135208	1.137 (0.961-1.346)	0.120045	0.136263	0.388794	1.128 (0.863-1.473)	31.0529	0.047411	21.4932	20	0.368633	0.001256	0.01463	0.932504	TRUE	#######	NA	0.37
Fibroblast growth factor 19 levels	21	-0.19316	0.051479	0.000175	0.824 (0.745-0.912)	-0.36569	0.125737	0.009012	0.694 (0.542-0.888)	-0.183	0.074709	0.014307	0.833 (0.719-0.964)	-0.18643	0.092258	0.056901	0.830 (0.693-0.994)	33.8293	0.049229	20.0056	20	0.457582	0.020607	0.013702	0.149033	TRUE	#######	NA	0.52
Interleukin-10 receptor subunit alpha levels	10	-0.13341	0.065156	0.040602	0.875 (0.770-0.994)	-0.2293	0.110198	0.071027	0.795 (0.641-0.987)	-0.11699	0.087357	0.180491	0.890 (0.750-1.056)	-0.10105	0.094234	0.311505	0.904 (0.751-1.087)	22.6513	0.020609	10.2661	9	0.329379	0.016541	0.014866	0.298137	TRUE	3.18e-47	NA	0.465
Signaling lymphocytic activation molecule levels	25	0.134009	0.049243	0.006501	1.143 (1.038-1.259)	0.150154	0.105621	0.168553	1.162 (0.945-1.429)	0.198686	0.072436	0.006089	1.220 (1.058-1.406)	0.190262	0.077572	0.021828	1.210 (1.039-1.408)	34.3513	0.061449	20.43	24	0.672077	-0.00176	0.010193	0.864333	TRUE	#######	NA	0.679
Transforming growth factor-alpha levels	14	0.195368	0.066085	0.003113	1.216 (1.068-1.384)	0.145395	0.185599	0.44859	1.156 (0.804-1.664)	0.17221	0.096059	0.073012	1.188 (0.984-1.434)	0.154206	0.161035	0.355738	1.167 (0.851-1.600)	27.0593	0.028286	18.4984	13	0.139495	0.005874	0.019586	0.769381	TRUE	1.65e-76	NA	0.168
TNF-related activation-induced cytokine levels	27	0.096439	0.04042	0.017038	1.101 (1.017-1.192)	0.156768	0.076962	0.052376	1.170 (1.006-1.360)	0.073163	0.064162	0.25417	1.076 (0.949-1.220)	0.046241	0.067644	0.500278	1.047 (0.917-1.196)	45.8104	0.086531	23.7923	26	0.587842	-0.00871	0.009457	0.365778	TRUE	#######	NA	0.572
Wet AMD
Eotaxin levels	19	0.16571	0.060908	0.006515	1.180 (1.047-1.330)	0.145828	0.122848	0.251525	1.157 (0.909-1.472)	0.193619	0.085271	0.02317	1.214 (1.027-1.434)	0.184271	0.09387	0.065284	1.202 (1.000-1.445)	41.615	0.054377	11.5484	18	0.869657	0.002611	0.01401	0.854367	TRUE	#######	NA	0.888
C-C motif chemokine 25 levels	23	-0.0868	0.036674	0.017938	0.917 (0.853-0.985)	-0.09388	0.061959	0.144625	0.910 (0.806-1.028)	-0.02674	0.049381	0.5881	0.974 (0.884-1.073)	-0.02241	0.053938	0.681812	0.978 (0.880-1.087)	81.1629	0.12934	24.0545	22	0.344378	0.001382	0.00936	0.884074	TRUE	0	NA	0.309
Fractalkine levels	19	-0.20587	0.075256	0.006226	0.814 (0.702-0.943)	-0.32937	0.187605	0.097144	0.719 (0.498-1.039)	-0.20226	0.105673	0.055623	0.817 (0.664-1.005)	-0.25002	0.19898	0.22499	0.779 (0.527-1.150)	25.9088	0.035354	14.9215	18	0.667348	0.011993	0.016688	0.482107	TRUE	#######	rs2442752, rs6937696	0.541
Fibroblast growth factor 19 levels	21	-0.19825	0.058061	0.000639	0.820 (0.732-0.919)	-0.22755	0.170148	0.196895	0.796 (0.571-1.112)	-0.16358	0.084387	0.052569	0.849 (0.720-1.002)	-0.13874	0.098724	0.175281	0.870 (0.717-1.056)	33.8293	0.049229	27.4258	20	0.123703	0.003502	0.018556	0.852302	TRUE	#######	NA	0.155
Interleukin-10 receptor subunit alpha levels	10	-0.24686	0.072874	0.000705	0.781 (0.677-0.901)	-0.30447	0.126777	0.043068	0.738 (0.575-0.946)	-0.24527	0.107776	0.022864	0.782 (0.633-0.967)	-0.2428	0.14703	0.133062	0.784 (0.588-1.046)	22.6513	0.020609	9.88725	9	0.35969	0.010067	0.017278	0.576182	TRUE	1.89e-46	NA	0.411
Interleukin-15 receptor subunit alpha levels	12	0.156588	0.041895	0.000186	1.170 (1.077-1.270)	0.086124	0.072447	0.261989	1.090 (0.946-1.256)	0.128834	0.048405	0.007777	1.138 (1.035-1.251)	0.140522	0.04865	0.014748	1.151 (1.046-1.266)	107.801	0.110107	10.8514	11	0.455799	0.015912	0.013347	0.260712	TRUE	#######	NA	0.512
Interleukin-20 receptor subunit alpha levels	11	0.18559	0.08254	0.024545	1.204 (1.024-1.415)	0.117603	0.173256	0.514351	1.125 (0.801-1.580)	0.12585	0.116373	0.279505	1.134 (0.903-1.425)	0.113425	0.130883	0.406467	1.120 (0.867-1.448)	23.3871	0.024865	6.08249	10	0.808286	0.009673	0.021673	0.66592	TRUE	2.89e-55	NA	0.817
Latency-associated peptide transforming growth factor beta 1 levels	19	-0.13708	0.063588	0.031108	0.872 (0.770-0.988)	-0.27324	0.128007	0.047649	0.761 (0.592-0.978)	-0.18227	0.096443	0.058773	0.833 (0.690-1.007)	-0.20195	0.112752	0.090104	0.817 (0.655-1.019)	33.3588	0.043671	25.5266	18	0.111084	0.018981	0.014532	0.20889	TRUE	#######	NA	0.119
Signaling lymphocytic activation molecule levels	25	0.20337	0.055579	0.000253	1.226 (1.099-1.367)	0.227726	0.139424	0.116016	1.256 (0.955-1.650)	0.165906	0.085887	0.0534	1.180 (0.998-1.397)	0.163945	0.085705	0.067766	1.178 (0.996-1.394)	34.3513	0.061449	31.7179	24	0.134144	-0.00266	0.013479	0.845062	TRUE	#######	NA	0.18
Transforming growth factor-alpha levels	14	0.151681	0.07457	0.041944	1.164 (1.006-1.347)	0.048156	0.201688	0.815318	1.049 (0.707-1.558)	0.160031	0.107548	0.136749	1.174 (0.951-1.449)	0.230083	0.182716	0.230086	1.259 (0.880-1.801)	27.0593	0.028286	17.5216	13	0.176542	0.012187	0.021312	0.577982	TRUE	2.89e-77	NA	0.182
Tumor necrosis factor ligand superfamily member 14 levels	25	0.121976	0.04976	0.014235	1.130 (1.025-1.245)	0.095081	0.092856	0.316506	1.100 (0.917-1.319)	0.220814	0.071796	0.002101	1.247 (1.083-1.436)	0.211424	0.080412	0.014697	1.235 (1.055-1.446)	36.956	0.080825	29.7916	24	0.191755	0.004196	0.0115	0.71854	TRUE	#######	NA	0.177
Vascular endothelial growth factor A levels	22	0.149864	0.042055	0.000366	1.162 (1.070-1.261)	0.149684	0.069646	0.044041	1.161 (1.013-1.331)	0.134028	0.050722	0.008232	1.143 (1.035-1.263)	0.140288	0.051047	0.012046	1.151 (1.041-1.272)	69.7202	0.10373	14.3505	21	0.854076	3.58e-05	0.011033	0.997445	TRUE	0	NA	0.891
Footnotes: Causal associations are demonstrated by significant IVW estimates (P < 0.05, highlighted in red), with consistent directionality of correlation coefficients across all 4 causality evaluation modes, while exhibiting no heterogeneity or pleiotropy. Beta coefficients values highlighted in green represent negative associations.

## Sheet: Supplementary Table 7
Supplementary Table 7. Significant results of TSMR with IVW estimates of causal impacts of GM taxa on causal circulating metabolites of AMD
GM taxa (as Exposure)	nsnp	Inverse variance weighted				MR Egger				Weighted median				Weighted mode				F	R2	Heterogeneity test (Inverse variance weighted)			Pleiotropy test (MR Egger)			Steiger directionality		Outliers
		Beta	SE	P value	Estimate	Beta	SE	P value	Estimate	Beta	SE	P value	Estimate	Beta	SE	P value	Estimate			Q	Q df	Q P value	Egger intercept	SE	P value	Correct causal direction	Steiger P value	outliers	Global test p value
Macular degeneration (senile) of retina
k_Bacteria.p_Bacteroidetes.c_Bacteroidia
5alpha-androstan-3alpha,17alpha-diol monosulfate levels	13	0.128796	0.0618039	0.0371657	1.137 (1.008-1.284)	0.210157	0.227605	0.375638	1.234 (0.790-1.928)	0.139683	0.0829369	0.0921415	1.150 (0.977-1.353)	0.164986	0.128797	0.224403	1.179 (0.916-1.518)	22.3186	0.0373962	5.72741	12	0.929195	-0.00904031	0.0243395	0.717376	TRUE	2.25067e-24	NA	0.963333
N-acetylputrescine levels	13	0.108135	0.0519054	0.0372237	1.114 (1.006-1.234)	0.318749	0.248114	0.225296	1.375 (0.846-2.237)	0.102376	0.0750329	0.172436	1.108 (0.956-1.283)	0.122662	0.115361	0.30858	1.131 (0.902-1.417)	22.3186	0.0373962	19.8693	12	0.0695991	-0.0234165	0.026548	0.396618	TRUE	2.88572e-19	NA	0.08
k_Bacteria.p_Actinobacteria.c_Actinobacteria.o_Coriobacteriales.f_Coriobacteriaceae
Galactonate levels	8	-0.153984	0.0726667	0.0340872	0.857 (0.743-0.989)	-0.376772	0.388279	0.369341	0.686 (0.321-1.469)	-0.169286	0.0938045	0.0711273	0.844 (0.702-1.015)	-0.191312	0.127348	0.176726	0.826 (0.643-1.060)	22.9782	0.0236891	2.51643	7	0.925855	0.0244928	0.0419323	0.580431	TRUE	1.48597e-15	NA	0.93
2-o-methylascorbic acid levels	7	-0.226466	0.0699294	0.00120162	0.797 (0.695-0.914)	-0.512084	0.395915	0.252394	0.599 (0.276-1.302)	-0.236228	0.0954363	0.0133144	0.790 (0.655-0.952)	-0.2961	0.15803	0.110113	0.744 (0.546-1.014)	23.2126	0.0209385	6.50253	6	0.369308	0.0309626	0.0421263	0.495348	TRUE	2.0581e-10	NA	0.254
Succinimide levels	8	-0.165663	0.0829273	0.0457498	0.847 (0.720-0.997)	-0.069547	0.443186	0.880451	0.933 (0.391-2.224)	-0.20688	0.107082	0.0533628	0.813 (0.659-1.003)	-0.220328	0.166797	0.228065	0.802 (0.579-1.112)	22.9782	0.0236891	3.89805	7	0.791443	-0.010565	0.047854	0.832588	TRUE	3.66956e-15	NA	0.796667
Cortisol to 4-cholesten-3-one ratio	8	-0.193076	0.0747879	0.00983289	0.824 (0.712-0.955)	-0.420856	0.400335	0.333625	0.656 (0.300-1.439)	-0.184673	0.0972031	0.0574502	0.831 (0.687-1.006)	-0.283543	0.140474	0.0833185	0.753 (0.572-0.992)	22.9782	0.0236891	3.01222	7	0.88387	0.0250716	0.043289	0.58355	TRUE	1.92092e-14	NA	0.896667
Phosphate to proline ratio	8	0.140664	0.0662858	0.0338304	1.151 (1.011-1.311)	0.156963	0.355325	0.674149	1.170 (0.583-2.348)	0.0957742	0.0874705	0.273547	1.101 (0.927-1.306)	0.018451	0.134117	0.894451	1.019 (0.783-1.325)	22.9782	0.0236891	4.03104	7	0.776195	-0.00179072	0.0383534	0.964275	TRUE	6.8361e-15	NA	0.783333
k_Bacteria.p_Firmicutes.c_Clostridia.o_Clostridiales.f_Ruminococcaceae.g_Ruminococcaceae_noname
N-succinyl-phenylalanine levels	9	0.0945512	0.0351407	0.00713138	1.099 (1.026-1.178)	0.0959985	0.155826	0.557347	1.101 (0.811-1.494)	0.0986092	0.0463707	0.0334585	1.104 (1.008-1.209)	0.103931	0.0765595	0.211667	1.110 (0.955-1.289)	21.9987	0.0255199	6.67369	8	0.572213	-0.000308959	0.032408	0.99266	TRUE	2.87461e-14	NA	0.573333
k_Bacteria.p_Firmicutes.c_Negativicutes.o_Selenomonadales.f_Veillonellaceae.g_Dialister
3-indoxyl sulfate levels	5	-0.187229	0.0588486	0.00146495	0.829 (0.739-0.931)	-0.0357118	0.354127	0.926036	0.965 (0.482-1.932)	-0.188552	0.080031	0.0184735	0.828 (0.708-0.969)	-0.164614	0.10838	0.203417	0.848 (0.686-1.049)	21.9183	0.0141258	1.58975	4	0.810633	-0.0233086	0.0537195	0.693674	TRUE	2.23491e-07	NA	0.81
k_Bacteria.p_Actinobacteria.c_Actinobacteria.o_Coriobacteriales
Galactonate levels	8	-0.153975	0.0726632	0.0340887	0.857 (0.743-0.989)	-0.377013	0.38845	0.369251	0.686 (0.320-1.469)	-0.169296	0.0937941	0.0710789	0.844 (0.702-1.015)	-0.191308	0.127568	0.177388	0.826 (0.643-1.060)	22.9805	0.0236914	2.51651	7	0.925849	0.0245211	0.0419528	0.580186	TRUE	1.48008e-15	NA	0.93
2-o-methylascorbic acid levels	7	-0.226438	0.0699254	0.00120251	0.797 (0.695-0.914)	-0.512039	0.396152	0.252678	0.599 (0.276-1.303)	-0.236118	0.0954421	0.0133634	0.790 (0.655-0.952)	-0.296172	0.157917	0.10984	0.744 (0.546-1.013)	23.2154	0.020941	6.50391	6	0.369167	0.0309619	0.042154	0.495627	TRUE	2.05063e-10	NA	0.247
Succinimide levels	8	-0.165666	0.0829233	0.0457358	0.847 (0.720-0.997)	-0.0698348	0.443381	0.880014	0.933 (0.391-2.224)	-0.206864	0.107067	0.0533477	0.813 (0.659-1.003)	-0.220279	0.166712	0.227945	0.802 (0.579-1.112)	22.9805	0.0236914	3.89753	7	0.791502	-0.010534	0.0478774	0.833151	TRUE	3.6552e-15	NA	0.796667
Pregnenetriol disulfate levels	8	-0.170705	0.0637908	0.00745042	0.843 (0.744-0.955)	-0.159056	0.415943	0.715345	0.853 (0.377-1.927)	-0.159093	0.0915356	0.0822024	0.853 (0.713-1.021)	-0.320617	0.175575	0.110577	0.726 (0.514-1.024)	22.9805	0.0236914	8.89507	7	0.260277	-0.00128033	0.0449106	0.978181	TRUE	2.01721e-12	NA	0.276667
Cortisol to 4-cholesten-3-one ratio	8	-0.193057	0.0747844	0.00983694	0.824 (0.712-0.955)	-0.42085	0.400511	0.333826	0.656 (0.299-1.439)	-0.184661	0.0971956	0.057447	0.831 (0.687-1.006)	-0.283541	0.140605	0.0835505	0.753 (0.572-0.992)	22.9805	0.0236914	3.01295	7	0.883802	0.0250739	0.04331	0.583694	TRUE	1.9136e-14	NA	0.896667
Phosphate to proline ratio	8	0.140667	0.0662826	0.0338183	1.151 (1.011-1.311)	0.157315	0.355481	0.673604	1.170 (0.583-2.349)	0.0958732	0.0874567	0.272976	1.101 (0.927-1.306)	0.0184383	0.134064	0.894481	1.019 (0.783-1.325)	22.9805	0.0236914	4.03043	7	0.776266	-0.00182918	0.0383721	0.963527	TRUE	6.80961e-15	NA	0.783333
k_Bacteria.p_Bacteroidetes.c_Bacteroidia.o_Bacteroidales
5alpha-androstan-3alpha,17alpha-diol monosulfate levels	13	0.128796	0.0618028	0.0371625	1.137 (1.008-1.284)	0.210239	0.227643	0.375537	1.234 (0.790-1.928)	0.139673	0.0829346	0.0921558	1.150 (0.977-1.353)	0.164938	0.128909	0.224912	1.179 (0.916-1.518)	22.3196	0.0373978	5.72726	12	0.929202	-0.00904941	0.024344	0.717155	TRUE	2.24449e-24	NA	0.963333
N-acetylputrescine levels	13	0.108131	0.0519045	0.0372272	1.114 (1.006-1.234)	0.318816	0.248153	0.225273	1.375 (0.846-2.237)	0.102339	0.0750347	0.172604	1.108 (0.956-1.283)	0.122684	0.115389	0.308608	1.131 (0.902-1.417)	22.3196	0.0373978	19.8695	12	0.0695961	-0.0234245	0.0265526	0.396542	TRUE	2.87873e-19	NA	0.08
k_Bacteria.p_Bacteroidetes
5alpha-androstan-3alpha,17alpha-diol monosulfate levels	13	0.128816	0.061824	0.0371971	1.137 (1.008-1.284)	0.210223	0.227897	0.376086	1.234 (0.789-1.929)	0.139633	0.0829686	0.092383	1.150 (0.977-1.353)	0.165083	0.128873	0.224407	1.179 (0.916-1.518)	22.3056	0.0373744	5.72885	12	0.929129	-0.00904162	0.0243629	0.717594	TRUE	2.33797e-24	NA	0.963333
N-acetylputrescine levels	13	0.108161	0.0519225	0.0372392	1.114 (1.006-1.234)	0.319267	0.248426	0.225136	1.376 (0.846-2.239)	0.102377	0.0750495	0.172529	1.108 (0.956-1.283)	0.12301	0.115345	0.307205	1.131 (0.902-1.418)	22.3056	0.0373744	19.87	12	0.0695854	-0.0234616	0.0265726	0.396162	TRUE	2.98434e-19	NA	0.08
k_Bacteria.p_Actinobacteria.c_Actinobacteria.o_Bifidobacteriales.f_Bifidobacteriaceae.g_Bifidobacterium.s_Bifidobacterium_adolescentis
Beta-citrylglutamate levels	9	-0.151483	0.0542254	0.00521283	0.859 (0.773-0.956)	-0.0194556	0.236645	0.936778	0.981 (0.617-1.560)	-0.0348469	0.0731295	0.633711	0.966 (0.837-1.115)	-0.0216609	0.0944335	0.824331	0.979 (0.813-1.178)	25.604	0.0296715	10.2492	8	0.247969	-0.0160262	0.0276516	0.580367	TRUE	7.83381e-16	NA	0.24
1-(1-enyl-stearoyl)-2-oleoyl-GPE (p-18:0/18:1) levels	9	-0.282587	0.0547593	2.46241e-07	0.754 (0.677-0.839)	-0.368601	0.202241	0.111148	0.692 (0.465-1.028)	-0.269669	0.073306	0.000234449	0.764 (0.661-0.882)	-0.264634	0.0989001	0.0281098	0.767 (0.632-0.932)	25.604	0.0296715	4.68099	8	0.791064	0.010443	0.0236371	0.671957	TRUE	1.08418e-12	NA	0.846667
Sphingadienine levels	9	-0.149973	0.0739817	0.0426459	0.861 (0.745-0.995)	-0.388981	0.273905	0.198538	0.678 (0.396-1.159)	-0.190668	0.0971197	0.0496196	0.826 (0.683-1.000)	-0.174553	0.126766	0.205823	0.840 (0.655-1.077)	25.604	0.0296715	5.21595	8	0.734266	0.0289591	0.0319538	0.394912	TRUE	6.23823e-19	NA	0.746667
Deoxycholate levels	9	-0.165091	0.0568971	0.00371293	0.848 (0.758-0.948)	-0.445481	0.210292	0.0718922	0.641 (0.424-0.967)	-0.150307	0.0807794	0.062786	0.860 (0.734-1.008)	-0.104174	0.15726	0.526315	0.901 (0.662-1.226)	25.604	0.0296715	7.65827	8	0.467543	0.0340178	0.0245617	0.208587	TRUE	1.96368e-16	NA	0.346667
Nonadecanoate (19:0) levels	9	-0.112649	0.0544174	0.0384437	0.893 (0.803-0.994)	-0.382186	0.213412	0.116436	0.682 (0.449-1.037)	-0.100487	0.0807992	0.213624	0.904 (0.772-1.060)	-0.219436	0.109402	0.0797983	0.803 (0.648-0.995)	25.604	0.0296715	9.84	8	0.276436	0.0327288	0.0249452	0.230897	TRUE	4.53494e-17	NA	0.21
Adenosine 5'-diphosphate (ADP) to phosphate ratio	9	-0.199177	0.0733152	0.00659314	0.819 (0.710-0.946)	-0.0471532	0.270002	0.866306	0.954 (0.562-1.619)	-0.206123	0.0977511	0.0349745	0.814 (0.672-0.986)	-0.208474	0.129532	0.146186	0.812 (0.630-1.046)	25.604	0.0296715	3.3319	8	0.911837	-0.0185151	0.0316482	0.576893	TRUE	2.42907e-18	NA	0.92
Arginine to glutamate ratio	9	0.150461	0.0527161	0.00431489	1.162 (1.048-1.289)	0.332969	0.240702	0.209075	1.395 (0.870-2.236)	0.216973	0.0762145	0.00441503	1.242 (1.070-1.442)	0.246716	0.117395	0.0687682	1.280 (1.017-1.611)	25.604	0.0296715	11.6477	8	0.167628	-0.0221534	0.0281258	0.456736	TRUE	2.41949e-15	NA	0.173333
Ornithine to glutamate ratio	9	0.175332	0.0527419	0.000886293	1.192 (1.075-1.321)	0.65114	0.218916	0.0206789	1.918 (1.249-2.945)	0.161888	0.0767002	0.0348014	1.176 (1.012-1.366)	0.201143	0.116436	0.122347	1.223 (0.973-1.536)	25.604	0.0296715	15.2798	8	0.0539274	-0.0577761	0.0255895	0.0585202	TRUE	9.82217e-14	NA	0.0833333
Adenosine 5'-diphosphate (ADP) to sulfate ratio	9	-0.207155	0.0729514	0.00451662	0.813 (0.705-0.938)	-0.144634	0.26872	0.607098	0.865 (0.511-1.465)	-0.214798	0.0945611	0.0231151	0.807 (0.670-0.971)	-0.237501	0.130764	0.106863	0.789 (0.610-1.019)	25.604	0.0296715	1.71498	8	0.988538	-0.0076127	0.0314914	0.815911	TRUE	9.85495e-19	NA	0.983333
Cysteinylglycine to glutamate ratio	9	0.121997	0.0537949	0.0233404	1.130 (1.017-1.255)	0.275897	0.198651	0.207461	1.318 (0.893-1.945)	0.134513	0.0735291	0.067342	1.144 (0.990-1.321)	0.140959	0.0957748	0.179294	1.151 (0.954-1.389)	25.604	0.0296715	6.16071	8	0.629235	-0.0186834	0.0232151	0.447405	TRUE	4.1915e-18	NA	0.64
Phenylpyruvate to 4-hydroxyphenylpyruvate ratio	9	0.130325	0.0551143	0.0180482	1.139 (1.023-1.269)	0.342043	0.256557	0.224214	1.408 (0.851-2.328)	0.155803	0.0794438	0.0498583	1.169 (1.000-1.365)	0.270676	0.113483	0.0441884	1.311 (1.049-1.637)	25.604	0.0296715	12.2963	8	0.138466	-0.0257116	0.0299922	0.419671	TRUE	7.01034e-16	NA	0.136667
k_Bacteria.p_Firmicutes.c_Clostridia.o_Clostridiales.f_Ruminococcaceae.g_Ruminococcaceae_noname.s_Ruminococcaceae_bacterium_D16
N-succinyl-phenylalanine levels	8	0.105126	0.0372144	0.00472986	1.111 (1.033-1.195)	0.0509953	0.163573	0.765773	1.052 (0.764-1.450)	0.110966	0.0468062	0.017752	1.117 (1.019-1.225)	0.110612	0.0734602	0.175855	1.117 (0.967-1.290)	22.0612	0.0227486	5.92849	7	0.548124	0.0119144	0.0350588	0.745557	TRUE	2.12949e-12	NA	0.58
N-acetylputrescine levels	8	0.069179	0.0314534	0.0278486	1.072 (1.008-1.140)	0.172147	0.161872	0.328482	1.188 (0.865-1.631)	0.0542429	0.0436315	0.213793	1.056 (0.969-1.150)	0.0313332	0.0713453	0.673771	1.032 (0.897-1.187)	22.0612	0.0227486	8.80958	7	0.266618	-0.0226872	0.0347305	0.537815	TRUE	1.78186e-12	NA	0.296667
k_Bacteria.p_Bacteroidetes.c_Bacteroidia.o_Bacteroidales.f_Bacteroidaceae.g_Bacteroides.s_Bacteroides_eggerthii
P-cresol sulfate levels	6	-0.113627	0.0463065	0.0141358	0.893 (0.815-0.977)	-0.309965	0.162126	0.128467	0.733 (0.534-1.008)	-0.14127	0.0615279	0.0216744	0.868 (0.770-0.980)	-0.151797	0.0819002	0.123003	0.859 (0.732-1.009)	21.0164	0.0162559	7.29939	5	0.199309	0.0339133	0.0264841	0.269575	TRUE	2.46303e-08	NA	0.28
3-methoxycatechol sulfate (1) levels	6	0.107273	0.0485895	0.0272622	1.113 (1.012-1.224)	0.125743	0.220462	0.598944	1.134 (0.736-1.747)	0.0849187	0.0684247	0.214586	1.089 (0.952-1.245)	0.0544103	0.121822	0.673817	1.056 (0.832-1.341)	21.0164	0.0162559	8.71306	5	0.121071	-0.00319116	0.0360239	0.93367	TRUE	2.83932e-08	NA	0.14
Methylsuccinoylcarnitine levels	6	0.10932	0.048284	0.0235671	1.116 (1.015-1.226)	0.178941	0.174354	0.362755	1.196 (0.850-1.683)	0.0797765	0.0633258	0.207749	1.083 (0.957-1.226)	0.0607948	0.0959451	0.554164	1.063 (0.881-1.283)	21.0164	0.0162559	5.75438	5	0.330857	-0.0120313	0.028495	0.694568	TRUE	5.86867e-09	NA	0.363333
Gamma-glutamylleucine levels	6	0.142891	0.0481011	0.00297179	1.154 (1.050-1.268)	0.119001	0.160066	0.498503	1.126 (0.823-1.541)	0.107728	0.0672989	0.109434	1.114 (0.976-1.271)	0.0830558	0.0968522	0.430318	1.087 (0.899-1.314)	21.0164	0.0162559	4.708	5	0.452544	0.00412783	0.0261556	0.882247	TRUE	2.76269e-08	NA	0.483333
Cortisol to 4-cholesten-3-one ratio	6	-0.109229	0.0520501	0.0358572	0.897 (0.810-0.993)	-0.0862435	0.162171	0.623024	0.917 (0.668-1.261)	-0.079014	0.0685885	0.249321	0.924 (0.808-1.057)	-0.0680744	0.0840533	0.454801	0.934 (0.792-1.101)	21.0164	0.0162559	4.11691	5	0.532709	-0.00396784	0.0264773	0.888129	TRUE	1.17129e-09	NA	0.55
Proline to trans-4-hydroxyproline ratio	6	0.112947	0.04814	0.0189647	1.120 (1.019-1.230)	0.0622204	0.191102	0.761056	1.064 (0.732-1.548)	0.0920933	0.0657986	0.161626	1.096 (0.964-1.247)	0.0893892	0.101069	0.416957	1.094 (0.897-1.333)	21.0164	0.0162559	6.7927	5	0.23652	0.00877025	0.0312453	0.792867	TRUE	1.38052e-08	NA	0.28
k_Bacteria.p_Firmicutes.c_Clostridia.o_Clostridiales.f_Lachnospiraceae.g_Lachnospiraceae_noname.s_Lachnospiraceae_bacterium_7_1_58FAA
Betaine levels	11	0.12042	0.056219	0.0321952	1.128 (1.010-1.259)	0.474577	0.294312	0.141313	1.607 (0.903-2.862)	0.123364	0.0758599	0.103906	1.131 (0.975-1.313)	0.00549152	0.141372	0.969779	1.006 (0.762-1.327)	23.4588	0.0332543	9.21348	10	0.511971	-0.0373663	0.0304804	0.251341	TRUE	1.00795e-19	NA	0.576667
Butyrylcarnitine (C4) levels	11	0.15864	0.0581342	0.00635529	1.172 (1.046-1.313)	0.290921	0.30446	0.364269	1.338 (0.737-2.429)	0.138751	0.0824137	0.0922608	1.149 (0.977-1.350)	0.173676	0.13096	0.214272	1.190 (0.920-1.538)	23.4588	0.0332543	8.84128	10	0.54723	-0.0139556	0.0315295	0.668487	TRUE	7.65671e-19	NA	0.626667
Cortisol to 4-cholesten-3-one ratio	10	-0.150828	0.065111	0.0205324	0.860 (0.757-0.977)	-0.324839	0.353143	0.384547	0.723 (0.362-1.444)	-0.15135	0.0861396	0.0789121	0.860 (0.726-1.018)	-0.165513	0.141523	0.272235	0.847 (0.642-1.118)	23.4718	0.0302477	9.216	9	0.417579	0.0181774	0.0361827	0.628935	TRUE	2.57437e-17	NA	0.586
Early AMD
k_Bacteria.p_Actinobacteria.c_Actinobacteria
Alpha-hydroxyisocaproate levels	9	-0.124411	0.0550658	0.0238642	0.883 (0.793-0.984)	-0.253833	0.29499	0.418019	0.776 (0.435-1.383)	-0.152717	0.0768812	0.0469892	0.858 (0.738-0.998)	-0.196378	0.114001	0.123259	0.822 (0.657-1.027)	26.4801	0.0306867	9.26728	8	0.320253	0.0143229	0.0319058	0.667062	TRUE	1.07242e-17	NA	0.323333
1-oleoyl-2-arachidonoyl-GPE (18:1/20:4) levels	9	-0.120997	0.059347	0.0414691	0.886 (0.789-0.995)	-0.3277	0.307937	0.322574	0.721 (0.394-1.318)	-0.112772	0.0863579	0.191596	0.893 (0.754-1.058)	-0.100489	0.112451	0.397606	0.904 (0.726-1.127)	26.4801	0.0306867	9.02052	8	0.340568	0.0228686	0.0332962	0.514295	TRUE	4.03278e-18	NA	0.356667
N,N,N-trimethyl-5-aminovalerate levels	9	-0.138643	0.057343	0.0156152	0.871 (0.778-0.974)	-0.750182	0.270838	0.0277	0.472 (0.278-0.803)	-0.059213	0.0828276	0.474674	0.943 (0.801-1.109)	-0.0081607	0.161725	0.960993	0.992 (0.722-1.362)	26.4801	0.0306867	11.6059	8	0.169674	0.0676783	0.0292938	0.0541608	TRUE	1.05055e-16	NA	0.113333
1-palmitoyl-2-linoleoyl-gpc (16:0/18:2) levels	9	0.120557	0.0580794	0.037919	1.128 (1.007-1.264)	0.300653	0.27428	0.309285	1.351 (0.789-2.312)	0.119049	0.0752792	0.113778	1.126 (0.972-1.306)	0.119123	0.0958339	0.249057	1.127 (0.934-1.359)	26.4801	0.0306867	7.16264	8	0.519191	-0.0199305	0.0296652	0.523228	TRUE	8.99463e-19	NA	0.536667
Ornithine levels	9	0.119406	0.0590775	0.0432613	1.127 (1.004-1.265)	0.188324	0.348562	0.605754	1.207 (0.610-2.391)	0.184708	0.0822796	0.0247758	1.203 (1.024-1.413)	0.225242	0.120728	0.0990596	1.253 (0.989-1.587)	26.4801	0.0306867	10.9899	8	0.20227	-0.00762658	0.037698	0.845431	TRUE	1.86259e-17	NA	0.21
Phosphate to mannose ratio	9	0.138483	0.0575622	0.0161369	1.149 (1.026-1.286)	0.483638	0.295543	0.145761	1.622 (0.909-2.895)	0.141935	0.0787457	0.0714757	1.153 (0.988-1.345)	0.264602	0.141672	0.0987545	1.303 (0.987-1.720)	26.4801	0.0306867	9.95769	8	0.268008	-0.0381993	0.0319673	0.271016	TRUE	3.09272e-17	NA	0.246667
Adenosine 5'-diphosphate (ADP) to sulfate ratio	9	-0.159536	0.0786933	0.0426308	0.853 (0.731-0.995)	-0.151608	0.549753	0.790684	0.859 (0.293-2.524)	-0.214891	0.114725	0.0610543	0.807 (0.644-1.010)	-0.204909	0.146894	0.200542	0.815 (0.611-1.087)	26.4801	0.0306867	15.2512	8	0.0544408	-0.000876982	0.0594431	0.988641	TRUE	3.87947e-16	NA	0.07
k_Bacteria.p_Actinobacteria.c_Actinobacteria.o_Bifidobacteriales.f_Bifidobacteriaceae
Alpha-hydroxyisocaproate levels	12	-0.158363	0.0486267	0.00112709	0.854 (0.776-0.939)	-0.110798	0.207106	0.604352	0.895 (0.596-1.343)	-0.168859	0.0694549	0.0150491	0.845 (0.737-0.968)	-0.147696	0.0824669	0.100821	0.863 (0.734-1.014)	24.5529	0.0379412	13.8845	11	0.239449	-0.00506324	0.0211906	0.81598	TRUE	1.49817e-19	NA	0.34
1-linoleoyl-GPE (18:2) levels	12	0.103478	0.0518816	0.0460962	1.109 (1.002-1.228)	0.116241	0.200134	0.574219	1.123 (0.759-1.663)	0.0773401	0.0746099	0.299925	1.080 (0.933-1.251)	0.0941944	0.0874778	0.304627	1.099 (0.926-1.304)	24.5529	0.0379412	11.3279	11	0.416212	-0.00135837	0.020474	0.94841	TRUE	1.57214e-22	NA	0.483333
Trans 3,4-methyleneheptanoate levels	12	0.113628	0.0559732	0.0423513	1.120 (1.004-1.250)	0.0247207	0.214368	0.910475	1.025 (0.673-1.560)	0.103042	0.0768558	0.180011	1.109 (0.954-1.289)	0.116144	0.103655	0.286375	1.123 (0.917-1.376)	24.5529	0.0379412	11.3391	11	0.415307	0.00944892	0.0219009	0.675302	TRUE	1.79476e-22	NA	0.483333
1,2-dilinoleoyl-GPC (18:2/18:2) levels	12	0.103209	0.0509162	0.0426588	1.109 (1.003-1.225)	0.218487	0.184552	0.263839	1.244 (0.867-1.786)	0.137319	0.069078	0.0468242	1.147 (1.002-1.314)	0.184639	0.0979163	0.0860079	1.203 (0.993-1.457)	24.5529	0.0379412	10.0728	11	0.523851	-0.0122708	0.0188823	0.530427	TRUE	5.72344e-23	NA	0.54
Glucuronide of C10H18O2 (7) levels	11	0.1597	0.0622778	0.0103377	1.173 (1.038-1.325)	0.388997	0.262168	0.172022	1.476 (0.883-2.467)	0.230699	0.0898599	0.0102489	1.259 (1.056-1.502)	0.258281	0.121157	0.0588442	1.295 (1.021-1.642)	24.9057	0.0352761	14.0113	10	0.172477	-0.0243769	0.0267273	0.385516	TRUE	7.06784e-19	rs74452406	0.423
Eicosenedioate (C20:1-DC) levels	12	0.106594	0.0517545	0.0394365	1.112 (1.005-1.231)	0.298525	0.187547	0.142529	1.348 (0.933-1.947)	0.105992	0.0711046	0.136055	1.112 (0.967-1.278)	0.0835463	0.0928375	0.38744	1.087 (0.906-1.304)	24.5529	0.0379412	10.1189	11	0.519725	-0.0204292	0.0191874	0.312036	TRUE	6.74873e-23	NA	0.576667
Ornithine levels	12	0.122468	0.0521621	0.0188833	1.130 (1.020-1.252)	0.154568	0.189083	0.432711	1.167 (0.806-1.691)	0.15276	0.0723887	0.0348345	1.165 (1.011-1.343)	0.185806	0.100408	0.091259	1.204 (0.989-1.466)	24.5529	0.0379412	9.97244	11	0.532868	-0.00341682	0.0193453	0.863331	TRUE	1.83891e-22	NA	0.563333
Phosphate to mannose ratio	12	0.13622	0.0508268	0.0073605	1.146 (1.037-1.266)	0.530716	0.184247	0.0163728	1.700 (1.185-2.440)	0.177891	0.0700667	0.0111206	1.195 (1.041-1.371)	0.233718	0.0986572	0.0372181	1.263 (1.041-1.533)	24.5529	0.0379412	13.6459	11	0.253209	-0.0419863	0.0188486	0.0500494	TRUE	1.24232e-20	NA	0.28
Oleoyl-linoleoyl-glycerol (18:1 to 18:2) [2] to linoleoyl-arachidonoyl-glycerol (18:2 to 20:4) [1] ratio	12	0.111624	0.0539545	0.03856	1.118 (1.006-1.243)	0.0749078	0.195624	0.709795	1.078 (0.735-1.581)	0.0640407	0.0735474	0.383896	1.066 (0.923-1.231)	0.053456	0.0925569	0.575201	1.055 (0.880-1.265)	24.5529	0.0379412	7.10798	11	0.790273	0.00390599	0.0200041	0.8491	TRUE	3.66714e-24	NA	0.823333
Androsterone glucuronide to etiocholanolone glucuronide ratio	12	-0.0983036	0.0500846	0.0496752	0.906 (0.822-1.000)	-0.324348	0.202525	0.140345	0.723 (0.486-1.075)	-0.107533	0.0703141	0.126186	0.898 (0.782-1.031)	-0.16778	0.0993426	0.119349	0.846 (0.696-1.027)	24.5529	0.0379412	14.1195	11	0.226451	0.0240466	0.0207088	0.272536	TRUE	1.44437e-21	NA	0.246667
k_Bacteria.p_Actinobacteria.c_Actinobacteria.o_Bifidobacteriales
Alpha-hydroxyisocaproate levels	12	-0.158374	0.0486266	0.00112615	0.854 (0.776-0.939)	-0.110972	0.207177	0.603915	0.895 (0.596-1.343)	-0.168848	0.069449	0.0150468	0.845 (0.737-0.968)	-0.147588	0.0825856	0.101476	0.863 (0.734-1.014)	24.5536	0.0379424	13.883	11	0.239536	-0.00504575	0.021198	0.816664	TRUE	1.49546e-19	NA	0.34
1-linoleoyl-GPE (18:2) levels	12	0.103481	0.0518814	0.0460912	1.109 (1.002-1.228)	0.116322	0.200208	0.574096	1.123 (0.759-1.663)	0.0773228	0.0746078	0.30002	1.080 (0.933-1.251)	0.0941843	0.0873457	0.303981	1.099 (0.926-1.304)	24.5536	0.0379424	11.3278	11	0.416227	-0.00136671	0.0204816	0.948113	TRUE	1.56907e-22	NA	0.483333
Trans 3,4-methyleneheptanoate levels	12	0.113631	0.055973	0.0423451	1.120 (1.004-1.250)	0.0247384	0.214449	0.910445	1.025 (0.673-1.561)	0.103035	0.0768486	0.180001	1.109 (0.954-1.289)	0.116081	0.103648	0.286591	1.123 (0.917-1.376)	24.5536	0.0379424	11.3389	11	0.415327	0.00944709	0.0219093	0.675476	TRUE	1.79126e-22	NA	0.483333
1,2-dilinoleoyl-GPC (18:2/18:2) levels	12	0.103205	0.0509161	0.0426655	1.109 (1.003-1.225)	0.218574	0.184622	0.26383	1.244 (0.867-1.787)	0.137307	0.0690714	0.0468232	1.147 (1.002-1.313)	0.184656	0.0980486	0.0863536	1.203 (0.993-1.458)	24.5536	0.0379424	10.0731	11	0.523828	-0.0122801	0.0188895	0.530276	TRUE	5.71216e-23	NA	0.54
Glucuronide of C10H18O2 (7) levels	11	0.159685	0.0622791	0.0103464	1.173 (1.038-1.325)	0.389031	0.262298	0.17218	1.476 (0.882-2.467)	0.230685	0.0898656	0.0102584	1.259 (1.056-1.502)	0.258208	0.122312	0.0609329	1.295 (1.019-1.645)	24.9052	0.0352755	14.0128	10	0.172408	-0.0243807	0.0267399	0.385661	TRUE	7.07515e-19	rs74452406	0.256
Eicosenedioate (C20:1-DC) levels	12	0.106586	0.0517543	0.0394496	1.112 (1.005-1.231)	0.298625	0.187618	0.142545	1.348 (0.933-1.947)	0.105951	0.0710996	0.136177	1.112 (0.967-1.278)	0.0835567	0.0928621	0.387504	1.087 (0.906-1.304)	24.5536	0.0379424	10.1195	11	0.519675	-0.02044	0.0191948	0.311968	TRUE	6.73545e-23	NA	0.576667
Ornithine levels	12	0.122482	0.0521619	0.018869	1.130 (1.020-1.252)	0.154833	0.189155	0.432115	1.167 (0.806-1.691)	0.15277	0.0723784	0.0347975	1.165 (1.011-1.343)	0.185717	0.100334	0.0911861	1.204 (0.989-1.466)	24.5536	0.0379424	9.97111	11	0.532988	-0.00344344	0.0193527	0.86233	TRUE	1.83533e-22	NA	0.563333
Oleoyl-linoleoyl-glycerol (18:1 to 18:2) [2] to linoleoyl-arachidonoyl-glycerol (18:2 to 20:4) [1] ratio	12	0.111636	0.0539543	0.0385379	1.118 (1.006-1.243)	0.0750884	0.195698	0.709236	1.078 (0.735-1.582)	0.064044	0.0735441	0.38385	1.066 (0.923-1.231)	0.0534195	0.0930123	0.577302	1.055 (0.879-1.266)	24.5536	0.0379424	7.107	11	0.790353	0.00388799	0.0200117	0.849843	TRUE	3.65972e-24	NA	0.823333
Androsterone glucuronide to etiocholanolone glucuronide ratio	12	-0.0982883	0.0500845	0.04971	0.906 (0.822-1.000)	-0.324367	0.202619	0.140488	0.723 (0.486-1.075)	-0.107516	0.0703115	0.126232	0.898 (0.782-1.031)	-0.167742	0.0994682	0.119841	0.846 (0.696-1.028)	24.5536	0.0379424	14.1207	11	0.226388	0.0240496	0.0207184	0.27269	TRUE	1.44162e-21	NA	0.246667
k_Bacteria.p_Actinobacteria
Alpha-hydroxyisocaproate levels	9	-0.124413	0.0550663	0.0238626	0.883 (0.793-0.984)	-0.253884	0.295001	0.417946	0.776 (0.435-1.383)	-0.152712	0.0768809	0.0469957	0.858 (0.738-0.998)	-0.196388	0.113981	0.123184	0.822 (0.657-1.027)	26.4796	0.0306862	9.26716	8	0.320262	0.0143282	0.0319067	0.666958	TRUE	1.07342e-17	NA	0.323333
1-oleoyl-2-arachidonoyl-GPE (18:1/20:4) levels	9	-0.120991	0.0593475	0.0414813	0.886 (0.789-0.995)	-0.327564	0.307977	0.322819	0.721 (0.394-1.318)	-0.112753	0.0863602	0.191683	0.893 (0.754-1.058)	-0.100512	0.112456	0.397528	0.904 (0.725-1.127)	26.4796	0.0306862	9.02102	8	0.340526	0.022854	0.0333001	0.514604	TRUE	4.03657e-18	NA	0.356667
N,N,N-trimethyl-5-aminovalerate levels	9	-0.138642	0.0573435	0.015617	0.871 (0.778-0.974)	-0.750196	0.270853	0.0277039	0.472 (0.278-0.803)	-0.0592025	0.0828275	0.474752	0.943 (0.801-1.109)	-0.00816013	0.161385	0.960913	0.992 (0.723-1.361)	26.4796	0.0306862	11.6061	8	0.169663	0.0676791	0.0292951	0.0541666	TRUE	1.05149e-16	NA	0.113333
1-palmitoyl-2-linoleoyl-gpc (16:0/18:2) levels	9	0.120554	0.0580799	0.0379253	1.128 (1.007-1.264)	0.300589	0.274294	0.309403	1.351 (0.789-2.312)	0.119053	0.0752795	0.113769	1.126 (0.972-1.306)	0.119148	0.0960016	0.249725	1.127 (0.933-1.360)	26.4796	0.0306862	7.16292	8	0.519161	-0.0199235	0.0296665	0.523386	TRUE	9.00322e-19	NA	0.536667
Ornithine levels	9	0.119402	0.059078	0.0432707	1.127 (1.004-1.265)	0.188217	0.348589	0.605981	1.207 (0.610-2.390)	0.1847	0.0822795	0.0247821	1.203 (1.024-1.413)	0.22525	0.120741	0.0990794	1.253 (0.989-1.587)	26.4796	0.0306862	10.9903	8	0.202249	-0.0076152	0.0377006	0.845668	TRUE	1.8643e-17	NA	0.21
Phosphate to mannose ratio	9	0.138491	0.0575627	0.0161319	1.149 (1.026-1.286)	0.483826	0.295521	0.145601	1.622 (0.909-2.895)	0.141963	0.0787466	0.0714216	1.153 (0.988-1.345)	0.264572	0.141662	0.098766	1.303 (0.987-1.720)	26.4796	0.0306862	9.95714	8	0.268047	-0.0382188	0.0319645	0.270756	TRUE	3.09554e-17	NA	0.246667
Adenosine 5'-diphosphate (ADP) to sulfate ratio	9	-0.159538	0.0786941	0.0426298	0.853 (0.731-0.995)	-0.151632	0.549781	0.790662	0.859 (0.293-2.524)	-0.214902	0.114724	0.0610395	0.807 (0.644-1.010)	-0.204929	0.146898	0.200514	0.815 (0.611-1.087)	26.4796	0.0306862	15.2512	8	0.0544415	-0.000874531	0.0594456	0.988673	TRUE	3.88289e-16	NA	0.07
k_Bacteria.p_Bacteroidetes.c_Bacteroidia.o_Bacteroidales.f_Porphyromonadaceae.g_Parabacteroides.s_Parabacteroides_distasonis
N,N,N-trimethyl-5-aminovalerate levels	8	0.124678	0.0618094	0.0436814	1.133 (1.004-1.279)	0.398258	0.202104	0.0962759	1.489 (1.002-2.213)	0.116938	0.0820316	0.154006	1.124 (0.957-1.320)	0.099464	0.133	0.478916	1.105 (0.851-1.434)	22.0429	0.0227293	4.65075	7	0.702497	-0.0295569	0.0207887	0.204925	TRUE	3.98001e-14	NA	0.723333
Arachidonate (20:4n6) to linoleate (18:2n6) ratio	8	-0.163298	0.0629476	0.00948163	0.849 (0.751-0.961)	-0.264852	0.205899	0.245735	0.767 (0.513-1.149)	-0.146841	0.0838688	0.0799731	0.863 (0.733-1.018)	-0.112887	0.131492	0.419035	0.893 (0.690-1.156)	22.0429	0.0227293	4.67973	7	0.69898	0.0109715	0.0211794	0.62298	TRUE	3.69755e-13	NA	0.713333
k_Bacteria.p_Firmicutes.c_Clostridia.o_Clostridiales.f_Ruminococcaceae.g_Subdoligranulum.s_Subdoligranulum_unclassified
1-palmitoyl-GPC (16:0) levels	11	-0.126152	0.0615568	0.0404276	0.881 (0.781-0.995)	-0.295246	0.371856	0.447635	0.744 (0.359-1.543)	-0.087738	0.0883108	0.32046	0.916 (0.770-1.089)	-0.0786835	0.122173	0.534045	0.924 (0.727-1.174)	21.1292	0.0299619	15.4564	10	0.116286	0.0163786	0.0351809	0.652595	TRUE	1.4146e-15	NA	0.146667
1-linoleoyl-GPE (18:2) levels	11	-0.125951	0.0616625	0.0410927	0.882 (0.781-0.995)	-0.234585	0.374116	0.54621	0.791 (0.380-1.647)	-0.118761	0.0933999	0.203541	0.888 (0.739-1.066)	-0.129749	0.179543	0.486446	0.878 (0.618-1.249)	21.1292	0.0299619	15.4013	10	0.118101	0.0105256	0.0354042	0.772987	TRUE	1.35157e-15	NA	0.123333
Retinol (Vitamin A) to oleoyl-linoleoyl-glycerol (18:1 to 18:2) [2] ratio	11	0.125815	0.0626199	0.0445174	1.134 (1.003-1.282)	0.40513	0.310716	0.224643	1.499 (0.816-2.757)	0.15026	0.0873551	0.0854135	1.162 (0.979-1.379)	0.215645	0.153254	0.189707	1.241 (0.919-1.675)	21.1292	0.0299619	11.1769	10	0.343901	-0.0270675	0.0294083	0.38137	TRUE	6.59993e-17	NA	0.416667
Arachidonate (20:4n6) to paraxanthine ratio	11	0.147505	0.0637259	0.0206307	1.159 (1.023-1.313)	0.258651	0.315833	0.433966	1.295 (0.697-2.405)	0.137456	0.090895	0.130471	1.147 (0.960-1.371)	0.195845	0.172751	0.283374	1.216 (0.867-1.706)	21.1292	0.0299619	10.2716	10	0.416995	-0.0107587	0.0298637	0.726962	TRUE	9.01583e-17	NA	0.476667
k_Bacteria.p_Bacteroidetes.c_Bacteroidia.o_Bacteroidales.f_Bacteroidaceae.g_Bacteroides.s_Bacteroides_eggerthii
[truncated: 82 more rows]

## Sheet: Supplementary Table 8
Supplementary Table 8. Significant results of TSMR with IVW estimates of causal impacts of GM taxa on causal immune cell traits of AMD
[truncated: 115 more rows]

## Sheet: Supplementary Table 9
Supplementary Table 9. Significant results of TSMR with IVW estimates of causal impacts of GM taxa on causal inflammatory proteins of AMD
[truncated: 24 more rows]

[truncated: 1 more sheets: Supplementary Table 10]
